# Supplementary material for: Dynamic Changes in the MicroRNA Expression Profile Reveal Multiple Regulatory Mechanisms in the Spinal Nerve Ligation Model of Neuropathic Pain
Source: PLoS One. 2011 Mar 14;6(3):e17670. doi: 10.1371/journal.pone.0017670 (PMC3056716; doi:10.1371/journal.pone.0017670)
Supplement: Table S3 — Rat transcripts possessing 63-set miRNA target sites predicted by TargetScan. Predictions have TargetScan context scores above the 60th percentile. The rows are sorted by the number of predicted 63-set miRNA target sites per transcript. The multiple miRNA target sites listed for a gene are ordered by decreasing TargetScan context score. Gene annotation provided by the Ingenuity Pathway Analysis tool. (XLS) [file pone.0017670.s005.xls]

## Sheet: Sheet1
Table S3. Rat transcripts possessing 63-set miRNA target sites predicted by TargetScan. Predictions have TargetScan context scores above the 60th percentile. The rows are sorted by the number of predicted 63-set miRNA target sites per transcript. The multiple miRNA target sites listed for a gene are ordered by decreasing TargetScan context score. Gene annotation provided by the Ingenuity Pathway …
Gene Symbol	Entrez Gene Name	# TS	miRNA target sites
TNRC6B	trinucleotide repeat containing 6B	17	rno-miR-338,rno-miR-26a,rno-miR-190,rno-miR-26a,rno-miR-10a-5p,rno-miR-23b,rno-miR-497,rno-miR-21,rno-miR-103,rno-miR-148b-3p,rno-miR-23b,rno-miR-137,rno-miR-497,rno-miR-18a,rno-miR-92a,rno-miR-19a,rno-miR-301a
ONECUT2	one cut homeobox 2	12	rno-miR-218,rno-miR-9,rno-miR-9,rno-miR-27a,rno-miR-218,rno-miR-27a,rno-miR-9,rno-miR-218,rno-miR-9,rno-miR-9,rno-miR-27a,rno-miR-135a
ZFPM2	zinc finger protein, multitype 2	11	rno-miR-142-5p,rno-miR-103,rno-miR-142-5p,rno-miR-20a,rno-miR-148b-3p,rno-miR-301a,rno-miR-142-5p,rno-miR-221,rno-miR-137,rno-miR-221,rno-miR-19a
ZBTB34	zinc finger and BTB domain containing 34	11	rno-miR-497,rno-miR-103,rno-miR-17-3p,rno-miR-181b,rno-miR-497,rno-miR-23b,rno-miR-23b,rno-miR-409-5p,rno-miR-9,rno-miR-23b,rno-miR-27a
TNPO1	transportin 1	11	rno-miR-299,rno-miR-103,rno-miR-92a,rno-miR-181b,rno-miR-27a,rno-miR-181b,rno-miR-135a,rno-miR-206,rno-miR-21,rno-miR-26a,rno-miR-23b
OTUD4	OTU domain containing 4	11	rno-miR-17-3p,rno-miR-142-5p,rno-miR-103,rno-miR-26a,rno-miR-148b-3p,rno-miR-181b,rno-miR-190,rno-miR-497,rno-miR-92a,rno-miR-137,rno-miR-30a
CHIC1	cysteine-rich hydrophobic domain 1	11	rno-miR-19a,rno-miR-26a,rno-miR-181b,rno-miR-103,rno-miR-324-5p,rno-miR-301a,rno-miR-21,rno-miR-497,rno-miR-27a,rno-miR-19a,rno-miR-26a
TET3	tet oncogene family member 3	10	rno-miR-26a,rno-miR-26a,rno-miR-23b,rno-miR-301a,rno-miR-19a,rno-miR-324-5p,rno-let-7a,rno-miR-133a,rno-miR-135a,rno-miR-10b
SOX4	SRY (sex determining region Y)-box 4	10	rno-miR-92a,rno-miR-299,rno-miR-301a,rno-miR-133a,rno-miR-20a,rno-miR-19a,rno-miR-34a,rno-miR-132,rno-miR-30a,rno-miR-338
PTPRD	protein tyrosine phosphatase, receptor type, D	10	rno-miR-497,rno-miR-26a,rno-miR-133a,rno-miR-92a,rno-miR-19a,rno-miR-34a,rno-miR-324-5p,rno-miR-20a,rno-miR-148b-3p,rno-let-7a
NOVA1	neuro-oncological ventral antigen 1	10	rno-miR-339-5p,rno-miR-103,rno-miR-181b,rno-miR-338,rno-miR-27a,rno-miR-221,rno-miR-137,rno-miR-181b,rno-miR-92a,rno-miR-27a
ESR1	estrogen receptor 1	10	rno-miR-18a,rno-miR-103,rno-miR-18a,rno-miR-148b-3p,rno-miR-301a,rno-miR-181b,rno-miR-221,rno-miR-9,rno-miR-19a,rno-miR-19a
CPEB2	cytoplasmic polyadenylation element binding protein 2	10	rno-miR-497,rno-miR-142-3p,rno-miR-497,rno-miR-92a,rno-miR-9,rno-miR-299,rno-miR-9,rno-miR-23b,rno-let-7a,rno-miR-142-5p
BCL2L11	BCL2-like 11 (apoptosis facilitator)	10	rno-miR-17-3p,rno-miR-148b-3p,rno-miR-10a-5p,rno-miR-221,rno-miR-92a,rno-miR-181b,rno-miR-339-5p,rno-miR-301a,rno-miR-30a,rno-miR-19a
ZNF654	zinc finger protein 654	9	rno-miR-103,rno-miR-335,rno-miR-135a,rno-miR-19a,rno-miR-218,rno-miR-23b,rno-miR-142-3p,rno-miR-92a,rno-miR-221
ZNF238	zinc finger protein 238	9	rno-miR-338,rno-miR-20a,rno-miR-26a,rno-miR-23b,rno-miR-148b-3p,rno-miR-19a,rno-miR-30a,rno-miR-132,rno-miR-27a
WNK1	WNK lysine deficient protein kinase 1	9	rno-miR-301a,rno-miR-23b,rno-miR-181b,rno-miR-26a,rno-miR-103,rno-miR-17-3p,rno-miR-19a,rno-miR-27a,rno-miR-299
TRIM2	tripartite motif-containing 2	9	rno-miR-339-5p,rno-miR-206,rno-miR-181b,rno-miR-181b,rno-miR-10a-5p,rno-miR-18a,rno-miR-301a,rno-miR-19a,rno-miR-9
SYNJ1	synaptojanin 1	9	rno-miR-92a,rno-miR-148b-3p,rno-miR-142-5p,rno-miR-9,rno-miR-23b,rno-miR-497,rno-miR-190,rno-miR-27a,rno-miR-34a
RNF38	ring finger protein 38	9	rno-miR-103,rno-miR-148b-3p,rno-miR-92a,rno-miR-92a,rno-miR-206,rno-miR-409-5p,rno-miR-137,rno-miR-301a,rno-miR-27a
MLL3	myeloid/lymphoid or mixed-lineage leukemia 3	9	rno-miR-30a,rno-miR-301a,rno-miR-27a,rno-miR-335,rno-miR-181b,rno-miR-26a,rno-miR-20a,rno-miR-17-3p,rno-miR-497
BRWD1	bromodomain and WD repeat domain containing 1	9	rno-miR-132,rno-miR-30a,rno-miR-125b-5p,rno-miR-301a,rno-miR-19a,rno-miR-181b,rno-miR-30a,rno-miR-26a,rno-miR-23b
BACH2	BTB and CNC homology 1, basic leucine zipper transcription factor 2	9	rno-miR-190,rno-miR-148b-3p,rno-miR-142-3p,rno-miR-497,rno-miR-103,rno-miR-10a-5p,rno-miR-181b,rno-miR-206,rno-miR-103
tcag7.1228	ubinuclein 2	8	rno-miR-30a,rno-miR-17-3p,rno-miR-181b,rno-miR-301a,rno-miR-497,rno-miR-137,rno-miR-19a,rno-miR-26a
ZNF217	zinc finger protein 217	8	rno-miR-137,rno-miR-142-3p,rno-miR-301a,rno-miR-206,rno-miR-148b-3p,rno-miR-133a,rno-miR-19a,rno-miR-20a
ZFHX4	zinc finger homeobox 4	8	rno-miR-17-3p,rno-miR-497,rno-miR-338,rno-miR-34a,rno-miR-26a,rno-miR-299,rno-miR-27a,rno-miR-23b
YOD1	YOD1 OTU deubiquinating enzyme 1 homolog (S. cerevisiae)	8	rno-let-7a,rno-miR-21,rno-miR-142-5p,rno-miR-30a,rno-miR-21,rno-miR-20a,rno-let-7a,rno-miR-324-5p
UBE2G1	ubiquitin-conjugating enzyme E2G 1 (UBC7 homolog, yeast)	8	rno-miR-335,rno-miR-125b-5p,rno-miR-26a,rno-miR-137,rno-miR-26a,rno-miR-221,rno-miR-30a,rno-miR-206
TNRC6A	trinucleotide repeat containing 6A	8	rno-miR-23b,rno-miR-26a,rno-miR-190,rno-miR-148b-3p,rno-miR-30a,rno-miR-30a,rno-miR-30a,rno-miR-30a
TMEM170B	transmembrane protein 170B	8	rno-miR-27a,rno-miR-18a,rno-miR-10a-5p,rno-miR-30a,rno-miR-18a,rno-miR-301a,rno-miR-137,rno-miR-125b-5p
SOCS6	suppressor of cytokine signaling 6	8	rno-miR-497,rno-miR-218,rno-miR-23b,rno-miR-26a,rno-miR-142-3p,rno-miR-92a,rno-miR-19a,rno-miR-27a
SNF1LK	salt-inducible kinase 1	8	rno-miR-148b-3p,rno-miR-20a,rno-miR-137,rno-miR-497,rno-miR-92a,rno-miR-142-3p,rno-miR-137,rno-miR-142-3p
PTEN	phosphatase and tensin homolog	8	rno-miR-148b-3p,rno-miR-92a,rno-miR-26a,rno-miR-19a,rno-miR-10b,rno-miR-26a,rno-miR-148b-3p,rno-miR-142-5p
PDGFRA	platelet-derived growth factor receptor, alpha polypeptide	8	rno-miR-34a,rno-miR-218,rno-miR-27a,rno-miR-20a,rno-miR-181b,rno-miR-301a,rno-miR-142-5p,rno-miR-137
MIER3	mesoderm induction early response 1, family member 3	8	rno-miR-181b,rno-miR-221,rno-miR-218,rno-miR-26a,rno-miR-9,rno-miR-30a,rno-miR-27a,rno-miR-92a
MECP2	methyl CpG binding protein 2 (Rett syndrome)	8	rno-miR-301a,rno-miR-181b,rno-miR-299,rno-miR-148b-3p,rno-miR-20a,rno-miR-301a,rno-miR-17-3p,rno-miR-19a
MAP3K7IP3	mitogen-activated protein kinase kinase kinase 7 interacting protein 3	8	rno-miR-27a,rno-miR-26a,rno-miR-497,rno-miR-27a,rno-miR-19a,rno-miR-23b,rno-miR-30a,rno-miR-181b
KLF3	Kruppel-like factor 3 (basic)	8	rno-miR-21,rno-miR-27a,rno-miR-23b,rno-miR-20a,rno-miR-135a,rno-miR-92a,rno-miR-324-5p,rno-miR-181b
ITGB8	integrin, beta 8	8	rno-miR-19a,rno-miR-20a,rno-miR-10a-5p,rno-miR-26a,rno-let-7a,rno-miR-142-3p,rno-miR-301a,rno-miR-148b-3p
INHBB	inhibin, beta B	8	rno-miR-26a,rno-miR-148b-3p,rno-miR-9,rno-miR-301a,rno-miR-10a-5p,rno-miR-218,rno-miR-34a,rno-miR-19a
HIC2	hypermethylated in cancer 2	8	rno-miR-103,rno-miR-181b,rno-miR-30a,rno-let-7a,rno-miR-132,rno-miR-218,rno-miR-9,rno-miR-206
GIGYF1	GRB10 interacting GYF protein 1	8	rno-miR-18a,rno-miR-137,rno-miR-30a,rno-miR-20a,rno-miR-19a,rno-miR-181b,rno-miR-181b,rno-miR-181b
FOXP1	forkhead box P1	8	rno-miR-9,rno-miR-34a,rno-miR-19a,rno-miR-206,rno-miR-17-3p,rno-miR-181b,rno-miR-181b,rno-miR-34a
FAM46A	family with sequence similarity 46, member A	8	rno-miR-30a,rno-miR-133a,rno-miR-23b,rno-miR-9,rno-miR-23b,rno-miR-19a,rno-miR-125b-5p,rno-miR-34a
CLCN5	chloride channel 5	8	rno-miR-301a,rno-miR-497,rno-miR-27a,rno-miR-9,rno-miR-218,rno-miR-103,rno-miR-142-3p,rno-miR-497
CEP350	centrosomal protein 350kDa	8	rno-miR-23b,rno-miR-10a-5p,rno-miR-30a,rno-miR-26a,rno-miR-299,rno-miR-26a,rno-miR-9,rno-miR-335
CAMTA1	calmodulin binding transcription activator 1	8	rno-miR-34a,rno-miR-30a,rno-miR-301a,rno-miR-20a,rno-miR-23b,rno-miR-19a,rno-miR-338,rno-miR-20a
C5orf41	chromosome 5 open reading frame 41	8	rno-miR-497,rno-miR-181b,rno-miR-9,rno-miR-181b,rno-miR-27a,rno-miR-20a,rno-miR-19a,rno-miR-142-5p
BAZ2A	bromodomain adjacent to zinc finger domain, 2A	8	rno-miR-133a,rno-miR-142-5p,rno-miR-103,rno-miR-100,rno-miR-137,rno-miR-497,rno-miR-34a,rno-miR-100
ANKRD52	ankyrin repeat domain 52	8	rno-miR-20a,rno-miR-218,rno-miR-378,rno-miR-103,rno-miR-221,rno-miR-338,rno-miR-26a,rno-miR-339-5p
ANKIB1	ankyrin repeat and IBR domain containing 1	8	rno-miR-301a,rno-miR-206,rno-miR-142-5p,rno-miR-20a,rno-miR-19a,rno-miR-26a,rno-miR-27a,rno-miR-92a
TWF1	twinfilin, actin-binding protein, homolog 1 (Drosophila)	7	rno-miR-30a,rno-miR-26a,rno-miR-20a,rno-miR-206,rno-miR-142-3p,rno-miR-206,rno-miR-103
ST8SIA4	ST8 alpha-N-acetyl-neuraminide alpha-2,8-sialyltransferase 4	7	rno-miR-218,rno-miR-181b,rno-miR-9,rno-miR-125b-5p,rno-miR-19a,rno-miR-30a,rno-miR-26a
SOX11	SRY (sex determining region Y)-box 11	7	rno-miR-27a,rno-miR-125b-5p,rno-miR-92a,rno-miR-218,rno-miR-17-3p,rno-miR-23b,rno-miR-383
SLC12A6	solute carrier family 12 (potassium/chloride transporters), member 6	7	rno-miR-497,rno-miR-30a,rno-miR-18a,rno-miR-103,rno-miR-135a,rno-miR-137,rno-miR-135a
ROBO2	roundabout, axon guidance receptor, homolog 2 (Drosophila)	7	rno-miR-218,rno-miR-148b-3p,rno-miR-301a,rno-miR-92a,rno-miR-19a,rno-miR-23b,rno-miR-181b
RICTOR	RPTOR independent companion of MTOR, complex 2	7	rno-let-7a,rno-miR-27a,rno-miR-206,rno-miR-137,rno-miR-497,rno-miR-148b-3p,rno-miR-142-3p
RET	ret proto-oncogene	7	rno-miR-27a,rno-miR-218,rno-miR-27a,rno-miR-497,rno-miR-497,rno-miR-34a,rno-miR-218
RAP2C	RAP2C, member of RAS oncogene family	7	rno-miR-19a,rno-miR-20a,rno-miR-133a,rno-miR-497,rno-miR-301a,rno-miR-26a,rno-miR-103
QKI	quaking homolog, KH domain RNA binding (mouse)	7	rno-miR-137,rno-miR-497,rno-miR-148b-3p,rno-miR-30a,rno-miR-27a,rno-miR-133a,rno-miR-181b
PURB	purine-rich element binding protein B	7	rno-miR-20a,rno-miR-218,rno-miR-23b,rno-miR-181b,rno-miR-103,rno-miR-299,rno-miR-34a
PSD3	pleckstrin and Sec7 domain containing 3	7	rno-miR-335,rno-miR-18a,rno-let-7a,rno-miR-378,rno-miR-19a,rno-miR-301a,rno-miR-26a
PRDM1	PR domain containing 1, with ZNF domain	7	rno-miR-125b-5p,rno-miR-137,rno-miR-9,rno-miR-9,rno-miR-23b,rno-miR-30a,rno-miR-133a
PAPPA	pregnancy-associated plasma protein A, pappalysin 1	7	rno-miR-497,rno-miR-142-5p,rno-miR-27a,rno-miR-137,rno-miR-17-3p,rno-miR-148b-3p,rno-miR-497
NAP1L5	nucleosome assembly protein 1-like 5	7	rno-miR-206,rno-miR-26a,rno-miR-221,rno-miR-26a,rno-miR-23b,rno-miR-23b,rno-miR-30a
MAGI2	membrane associated guanylate kinase, WW and PDZ domain containing 2	7	rno-miR-218,rno-miR-19a,rno-miR-142-5p,rno-miR-339-5p,rno-miR-30a,rno-miR-27a,rno-miR-206
LMX1A	LIM homeobox transcription factor 1, alpha	7	rno-miR-221,rno-miR-339-5p,rno-miR-142-5p,rno-miR-142-5p,rno-miR-142-5p,rno-miR-9,rno-miR-324-5p
KLHL20	kelch-like 20 (Drosophila)	7	rno-miR-30a,rno-miR-18a,rno-miR-30a,rno-miR-19a,rno-miR-19a,rno-miR-20a,rno-miR-301a
KCNA1	potassium voltage-gated channel, shaker-related subfamily, member 1 (episodic ataxia with myokymia)	7	rno-miR-17-3p,rno-miR-409-5p,rno-miR-148b-3p,rno-miR-18a,rno-miR-17-3p,rno-miR-125b-5p,rno-miR-9
GRB10	growth factor receptor-bound protein 10	7	rno-miR-26a,rno-miR-181b,rno-miR-301a,rno-miR-19a,rno-miR-125b-5p,rno-miR-125b-5p,rno-miR-30a
GPATCH8	G patch domain containing 8	7	rno-miR-148b-3p,rno-miR-497,rno-miR-103,rno-miR-301a,rno-miR-497,rno-miR-125b-5p,rno-miR-142-5p
FUT9	fucosyltransferase 9 (alpha (1,3) fucosyltransferase)	7	rno-miR-23b,rno-miR-34a,rno-miR-135a,rno-miR-301a,rno-miR-23b,rno-miR-218,rno-miR-19a
FOXP2	forkhead box P2	7	rno-miR-34a,rno-miR-23b,rno-miR-19a,rno-miR-9,rno-miR-27a,rno-miR-190,rno-miR-132
FNDC3B	fibronectin type III domain containing 3B	7	rno-miR-206,rno-miR-92a,rno-miR-34a,rno-miR-20a,rno-let-7a,rno-miR-190,rno-miR-19a
FNDC3A	fibronectin type III domain containing 3A	7	rno-miR-221,rno-miR-206,rno-miR-30a,rno-miR-142-3p,rno-let-7a,rno-let-7a,rno-miR-181b
FNBP1L	formin binding protein 1-like	7	rno-miR-497,rno-miR-10a-5p,rno-miR-206,rno-miR-103,rno-miR-103,rno-miR-137,rno-miR-20a
FCHO2	FCH domain only 2	7	rno-miR-135a,rno-miR-142-5p,rno-miR-218,rno-miR-20a,rno-miR-148b-3p,rno-miR-92a,rno-miR-21
FBXW7	F-box and WD repeat domain containing 7	7	rno-miR-92a,rno-miR-497,rno-miR-27a,rno-miR-27a,rno-miR-103,rno-miR-206,rno-miR-137
FAM91A1	family with sequence similarity 91, member A1	7	rno-miR-132,rno-miR-497,rno-miR-27a,rno-miR-142-5p,rno-miR-206,rno-miR-30a,rno-miR-9
EPHA7	EPH receptor A7	7	rno-miR-497,rno-miR-133a,rno-miR-137,rno-miR-9,rno-miR-137,rno-miR-20a,rno-miR-301a
EDEM3	ER degradation enhancer, mannosidase alpha-like 3	7	rno-miR-27a,rno-miR-30a,rno-let-7a,rno-miR-9,rno-miR-142-3p,rno-miR-27a,rno-miR-30a
E2F7	E2F transcription factor 7	7	rno-miR-27a,rno-miR-26a,rno-miR-10b,rno-miR-148b-3p,rno-miR-497,rno-miR-181b,rno-miR-10a-5p
DYRK2	dual-specificity tyrosine-(Y)-phosphorylation regulated kinase 2	7	rno-miR-103,rno-miR-132,rno-miR-103,rno-miR-497,rno-miR-92a,rno-let-7a,rno-miR-181b
DCUN1D4	DCN1, defective in cullin neddylation 1, domain containing 4 (S. cerevisiae)	7	rno-miR-221,rno-miR-142-3p,rno-miR-27a,rno-miR-23b,rno-miR-148b-3p,rno-miR-27a,rno-miR-497
CSNK1G1	casein kinase 1, gamma 1	7	rno-miR-30a,rno-miR-26a,rno-miR-20a,rno-miR-301a,rno-miR-181b,rno-miR-27a,rno-miR-23b
CRIM1	cysteine rich transmembrane BMP regulator 1 (chordin-like)	7	rno-miR-335,rno-miR-9,rno-miR-23b,rno-miR-181b,rno-miR-20a,rno-miR-497,rno-miR-18a
CPD	carboxypeptidase D	7	rno-miR-19a,rno-miR-27a,rno-miR-148b-3p,rno-let-7a,rno-miR-497,rno-miR-23b,rno-miR-497
CNOT6L	CCR4-NOT transcription complex, subunit 6-like	7	rno-miR-23b,rno-miR-497,rno-miR-19a,rno-miR-9,rno-miR-20a,rno-miR-218,rno-miR-23b
CNOT6	CCR4-NOT transcription complex, subunit 6	7	rno-miR-339-5p,rno-miR-10a-5p,rno-miR-19a,rno-miR-148b-3p,rno-miR-148b-3p,rno-miR-19a,rno-miR-301a
BTG2	BTG family, member 2	7	rno-miR-221,rno-miR-497,rno-miR-92a,rno-miR-27a,rno-miR-103,rno-miR-92a,rno-miR-21
ATXN1	ataxin 1	7	rno-miR-18a,rno-miR-301a,rno-miR-19a,rno-miR-221,rno-miR-148b-3p,rno-miR-19a,rno-miR-181b
AFF4	AF4/FMR2 family, member 4	7	rno-miR-27a,rno-miR-27a,rno-miR-135a,rno-miR-103,rno-miR-218,rno-miR-30a,rno-miR-497
ABL2	v-abl Abelson murine leukemia viral oncogene homolog 2 (arg, Abelson-related gene)	7	rno-miR-27a,rno-miR-9,rno-miR-103,rno-miR-26a,rno-miR-148b-3p,rno-miR-497,rno-miR-142-3p
ZNF367	zinc finger protein 367	6	rno-miR-18a,rno-miR-10a-5p,rno-miR-301a,rno-miR-20a,rno-miR-21,rno-miR-497
ZMYND11	zinc finger, MYND domain containing 11	6	rno-miR-19a,rno-miR-19a,rno-miR-19a,rno-miR-181b,rno-miR-137,rno-miR-10a-5p
ZFYVE26	zinc finger, FYVE domain containing 26	6	rno-miR-148b-3p,rno-let-7a,rno-miR-20a,rno-miR-20a,rno-miR-218,rno-miR-301a
ZFX	zinc finger protein, X-linked	6	rno-miR-218,rno-miR-142-5p,rno-miR-299,rno-miR-324-5p,rno-miR-142-5p,rno-miR-26a
ZEB2	zinc finger E-box binding homeobox 2	6	rno-miR-218,rno-miR-132,rno-miR-301a,rno-miR-92a,rno-miR-142-3p,rno-miR-221
ZCCHC2	zinc finger, CCHC domain containing 2	6	rno-miR-137,rno-miR-103,rno-miR-497,rno-miR-30a,rno-miR-148b-3p,rno-miR-23b
ZBTB44	zinc finger and BTB domain containing 44	6	rno-miR-497,rno-miR-27a,rno-miR-23b,rno-miR-30a,rno-miR-20a,rno-miR-135a
WDR37	WD repeat domain 37	6	rno-miR-20a,rno-let-7a,rno-miR-34a,rno-miR-27a,rno-miR-23b,rno-miR-23b
USP6	ubiquitin specific peptidase 6 (Tre-2 oncogene)	6	rno-miR-148b-3p,rno-miR-218,rno-miR-20a,rno-let-7a,rno-miR-133a,rno-miR-301a
USP32	ubiquitin specific peptidase 32	6	rno-miR-148b-3p,rno-miR-218,rno-miR-20a,rno-let-7a,rno-miR-133a,rno-miR-301a
UBE2Q1	ubiquitin-conjugating enzyme E2Q family member 1	6	rno-miR-9,rno-miR-338,rno-miR-497,rno-miR-497,rno-miR-133a,rno-miR-338
UBE2J1	ubiquitin-conjugating enzyme E2, J1 (UBC6 homolog, yeast)	6	rno-miR-30a,rno-miR-20a,rno-miR-26a,rno-miR-221,rno-miR-497,rno-miR-497
TRPS1	trichorhinophalangeal syndrome I	6	rno-miR-125b-5p,rno-miR-221,rno-miR-26a,rno-miR-190,rno-miR-409-5p,rno-miR-137
TP53INP1	tumor protein p53 inducible nuclear protein 1	6	rno-miR-190,rno-miR-125b-5p,rno-miR-19a,rno-miR-301a,rno-miR-20a,rno-miR-142-5p
TMCC1	transmembrane and coiled-coil domain family 1	6	rno-miR-324-5p,rno-miR-221,rno-miR-30a,rno-miR-27a,rno-miR-26a,rno-miR-206
TIMP3	TIMP metallopeptidase inhibitor 3	6	rno-miR-181b,rno-miR-30a,rno-miR-206,rno-miR-21,rno-miR-221,rno-miR-221
TBL1XR1	transducin (beta)-like 1 X-linked receptor 1	6	rno-miR-34a,rno-miR-299,rno-miR-378,rno-miR-181b,rno-miR-92a,rno-miR-148b-3p
TANC2	tetratricopeptide repeat, ankyrin repeat and coiled-coil containing 2	6	rno-miR-17-3p,rno-miR-181b,rno-miR-26a,rno-miR-338,rno-miR-409-5p,rno-miR-34a
STK35	serine/threonine kinase 35	6	rno-miR-19a,rno-miR-135a,rno-miR-142-5p,rno-miR-23b,rno-miR-190,rno-miR-137
STARD13	StAR-related lipid transfer (START) domain containing 13	6	rno-miR-125b-5p,rno-miR-9,rno-let-7a,rno-miR-148b-3p,rno-miR-339-5p,rno-miR-10a-5p
SPIRE1	spire homolog 1 (Drosophila)	6	rno-miR-301a,rno-miR-181b,rno-miR-142-5p,rno-miR-19a,rno-miR-19a,rno-miR-301a
SNRK	SNF related kinase	6	rno-miR-497,rno-miR-133a,rno-miR-137,rno-miR-103,rno-miR-135a,rno-miR-9
SLC6A1	solute carrier family 6 (neurotransmitter transporter, GABA), member 1	6	rno-miR-133a,rno-miR-27a,rno-miR-132,rno-let-7a,rno-miR-34a,rno-miR-218
SLC12A2	solute carrier family 12 (sodium/potassium/chloride transporters), member 2	6	rno-miR-497,rno-miR-137,rno-miR-497,rno-miR-26a,rno-miR-218,rno-miR-23b
SIX4	SIX homeobox 4	6	rno-miR-142-5p,rno-miR-9,rno-miR-103,rno-miR-30a,rno-miR-23b,rno-miR-148b-3p
SERP1	stress-associated endoplasmic reticulum protein 1	6	rno-miR-137,rno-miR-20a,rno-miR-20a,rno-miR-218,rno-miR-27a,rno-miR-26a
SEMA6D	sema domain, transmembrane domain (TM), and cytoplasmic domain, (semaphorin) 6D	6	rno-miR-23b,rno-miR-497,rno-miR-206,rno-miR-23b,rno-miR-27a,rno-miR-9
SEC62	SEC62 homolog (S. cerevisiae)	6	rno-miR-135a,rno-miR-378,rno-miR-206,rno-miR-30a,rno-miR-132,rno-miR-221
SATB2	SATB homeobox 2	6	rno-miR-34a,rno-miR-23b,rno-miR-218,rno-miR-27a,rno-miR-34a,rno-miR-103
RSBN1	round spermatid basic protein 1	6	rno-miR-206,rno-miR-497,rno-miR-92a,rno-miR-20a,rno-miR-137,rno-miR-23b
RNF165	ring finger protein 165	6	rno-miR-206,rno-miR-10a-5p,rno-miR-142-5p,rno-miR-30a,rno-miR-126,rno-let-7a
RNF111	ring finger protein 111	6	rno-miR-369-5p,rno-miR-9,rno-miR-19a,rno-miR-497,rno-miR-206,rno-miR-17-3p
PPARGC1A	peroxisome proliferator-activated receptor gamma, coactivator 1 alpha	6	rno-miR-23b,rno-miR-137,rno-miR-137,rno-miR-23b,rno-miR-148b-3p,rno-miR-218
PPARA	peroxisome proliferator-activated receptor alpha	6	rno-miR-9,rno-miR-20a,rno-miR-27a,rno-miR-21,rno-miR-19a,rno-miR-10a-5p
POM121C	POM121 membrane glycoprotein C	6	rno-miR-26a,rno-miR-132,rno-miR-27a,rno-miR-181b,rno-miR-23b,rno-miR-21
PLEKHH1	pleckstrin homology domain containing, family H (with MyTH4 domain) member 1	6	rno-miR-125b-5p,rno-miR-339-5p,rno-miR-26a,rno-miR-148b-3p,rno-let-7a,rno-miR-27a
PHF20	PHD finger protein 20	6	rno-miR-19a,rno-miR-103,rno-miR-137,rno-miR-497,rno-miR-148b-3p,rno-miR-301a
PHACTR2	phosphatase and actin regulator 2	6	rno-miR-148b-3p,rno-miR-497,rno-miR-181b,rno-miR-301a,rno-let-7a,rno-miR-30a
PGM2L1	phosphoglucomutase 2-like 1	6	rno-miR-20a,rno-miR-148b-3p,rno-miR-383,rno-miR-301a,rno-miR-19a,rno-miR-27a
PELI2	pellino homolog 2 (Drosophila)	6	rno-miR-27a,rno-miR-135a,rno-miR-26a,rno-miR-17-3p,rno-miR-135a,rno-miR-125b-5p
PAK6	p21 protein (Cdc42/Rac)-activated kinase 6	6	rno-miR-339-5p,rno-miR-19a,rno-miR-23b,rno-miR-301a,rno-miR-19a,rno-miR-181b
NUP50	nucleoporin 50kDa	6	rno-miR-218,rno-miR-26a,rno-miR-23b,rno-miR-497,rno-miR-497,rno-miR-206
NUP153	nucleoporin 153kDa	6	rno-miR-133a,rno-miR-135a,rno-miR-383,rno-miR-27a,rno-miR-26a,rno-miR-299
NOL4	nucleolar protein 4	6	rno-miR-23b,rno-miR-338,rno-miR-148b-3p,rno-miR-301a,rno-miR-20a,rno-miR-27a
NHS	Nance-Horan syndrome (congenital cataracts and dental anomalies)	6	rno-miR-148b-3p,rno-miR-26a,rno-miR-26a,rno-miR-338,rno-miR-27a,rno-miR-301a
NFAT5	nuclear factor of activated T-cells 5, tonicity-responsive	6	rno-miR-27a,rno-miR-181b,rno-miR-30a,rno-miR-20a,rno-miR-10a-5p,rno-miR-18a
NAV3	neuron navigator 3	6	rno-miR-190,rno-miR-34a,rno-miR-299,rno-miR-218,rno-miR-34a,rno-miR-19a
MYCN	v-myc myelocytomatosis viral related oncogene, neuroblastoma derived (avian)	6	rno-miR-34a,rno-miR-19a,rno-miR-20a,rno-miR-142-5p,rno-let-7a,rno-let-7a
MYBL1	v-myb myeloblastosis viral oncogene homolog (avian)-like 1	6	rno-miR-301a,rno-miR-181b,rno-miR-301a,rno-miR-497,rno-miR-103,rno-miR-497
MTF1	metal-regulatory transcription factor 1	6	rno-miR-23b,rno-miR-137,rno-miR-125b-5p,rno-miR-20a,rno-miR-148b-3p,rno-miR-148b-3p
MSL2L1	male-specific lethal 2 homolog (Drosophila)	6	rno-miR-34a,rno-miR-383,rno-miR-338,rno-miR-221,rno-miR-135a,rno-miR-23b
MMD	monocyte to macrophage differentiation-associated	6	rno-miR-27a,rno-miR-148b-3p,rno-miR-206,rno-miR-30a,rno-miR-206,rno-miR-206
MIER1	mesoderm induction early response 1 homolog (Xenopus laevis)	6	rno-miR-148b-3p,rno-miR-301a,rno-miR-19a,rno-miR-148b-3p,rno-miR-206,rno-miR-301a
MFHAS1	malignant fibrous histiocytoma amplified sequence 1	6	rno-miR-125b-5p,rno-miR-26a,rno-miR-23b,rno-miR-92a,rno-miR-27a,rno-miR-30a
MEX3C	mex-3 homolog C (C. elegans)	6	rno-miR-132,rno-miR-34a,rno-miR-206,rno-miR-383,rno-miR-23b,rno-miR-148b-3p
MEGF9	multiple EGF-like-domains 9	6	rno-miR-221,rno-miR-218,rno-miR-137,rno-miR-135a,rno-miR-181b,rno-miR-125b-5p
MED12L	mediator complex subunit 12-like	6	rno-miR-218,rno-miR-148b-3p,rno-miR-20a,rno-miR-133a,rno-miR-142-5p,rno-miR-301a
MBNL1	muscleblind-like (Drosophila)	6	rno-miR-218,rno-miR-103,rno-miR-9,rno-miR-100,rno-miR-19a,rno-miR-301a
MAP3K1	mitogen-activated protein kinase kinase kinase 1	6	rno-miR-18a,rno-let-7a,rno-miR-21,rno-miR-23b,rno-miR-9,rno-miR-206
MAN2A1	mannosidase, alpha, class 2A, member 1	6	rno-miR-92a,rno-miR-135a,rno-miR-218,rno-miR-27a,rno-miR-26a,rno-miR-92a
LIN28B	lin-28 homolog B (C. elegans)	6	rno-miR-30a,rno-miR-132,rno-let-7a,rno-miR-9,rno-miR-125b-5p,rno-let-7a
KLHL28	kelch-like 28 (Drosophila)	6	rno-miR-335,rno-miR-23b,rno-miR-30a,rno-miR-20a,rno-miR-137,rno-miR-20a
KIT	v-kit Hardy-Zuckerman 4 feline sarcoma viral oncogene homolog	6	rno-miR-221,rno-miR-137,rno-miR-218,rno-miR-18a,rno-miR-142-5p,rno-miR-148b-3p
KCNJ2	potassium inwardly-rectifying channel, subfamily J, member 2	6	rno-miR-9,rno-miR-26a,rno-miR-9,rno-miR-206,rno-miR-497,rno-miR-497
ITSN1	intersectin 1 (SH3 domain protein)	6	rno-miR-17-3p,rno-miR-103,rno-miR-30a,rno-miR-19a,rno-miR-34a,rno-miR-181b
IGF2BP2	insulin-like growth factor 2 mRNA binding protein 2	6	rno-let-7a,rno-miR-9,rno-miR-181b,rno-miR-335,rno-miR-221,rno-miR-18a
HSPC159	galectin-related protein	6	rno-miR-338,rno-miR-301a,rno-miR-148b-3p,rno-miR-19a,rno-miR-10a-5p,rno-miR-9
HMGA2	high mobility group AT-hook 2	6	rno-let-7a,rno-miR-132,rno-let-7a,rno-miR-9,rno-miR-17-3p,rno-let-7a
HLF	hepatic leukemia factor	6	rno-miR-20a,rno-miR-181b,rno-let-7a,rno-miR-137,rno-miR-218,rno-miR-339-5p
HEG1	HEG homolog 1 (zebrafish)	6	rno-miR-20a,rno-miR-27a,rno-miR-19a,rno-miR-301a,rno-miR-221,rno-miR-92a
H3F3B	H3 histone, family 3B (H3.3B)	6	rno-miR-378,rno-miR-10a-5p,rno-miR-132,rno-miR-299,rno-miR-27a,rno-miR-206
GPR137C	G protein-coupled receptor 137C	6	rno-miR-181b,rno-miR-19a,rno-miR-20a,rno-miR-92a,rno-miR-301a,rno-miR-20a
GLT8D3	glycosyltransferase 8 domain containing 3	6	rno-miR-137,rno-let-7a,rno-miR-92a,rno-miR-23b,rno-miR-221,rno-miR-133a
GABRB2	gamma-aminobutyric acid (GABA) A receptor, beta 2	6	rno-miR-9,rno-miR-10a-5p,rno-miR-135a,rno-miR-9,rno-miR-218,rno-miR-21
FZD4	frizzled homolog 4 (Drosophila)	6	rno-let-7a,rno-miR-218,rno-miR-148b-3p,rno-miR-301a,rno-miR-27a,rno-miR-17-3p
FOXG1	forkhead box G1	6	rno-miR-9,rno-miR-378,rno-miR-34a,rno-miR-30a,rno-miR-30a,rno-miR-133a
FNIP1	folliculin interacting protein 1	6	rno-miR-92a,rno-miR-92a,rno-miR-21,rno-let-7a,rno-miR-23b,rno-miR-26a
FMR1	fragile X mental retardation 1	6	rno-miR-92a,rno-miR-23b,rno-miR-148b-3p,rno-miR-221,rno-miR-142-5p,rno-miR-335
FAM63B	family with sequence similarity 63, member B	6	rno-miR-218,rno-miR-206,rno-miR-9,rno-miR-34a,rno-miR-218,rno-miR-21
FAM134C	family with sequence similarity 134, member C	6	rno-miR-20a,rno-miR-125b-5p,rno-miR-27a,rno-miR-335,rno-miR-23b,rno-miR-137
ETS1	v-ets erythroblastosis virus E26 oncogene homolog 1 (avian)	6	rno-miR-206,rno-miR-221,rno-miR-338,rno-miR-338,rno-miR-221,rno-miR-181b
ETNK1	ethanolamine kinase 1	6	rno-miR-23b,rno-miR-23b,rno-miR-132,rno-miR-103,rno-miR-181b,rno-miR-497
E2F5	E2F transcription factor 5, p130-binding	6	rno-miR-34a,rno-miR-181b,rno-miR-20a,rno-miR-206,rno-miR-132,rno-let-7a
DYNC1LI2	dynein, cytoplasmic 1, light intermediate chain 2	6	rno-miR-497,rno-miR-17-3p,rno-miR-19a,rno-miR-9,rno-miR-133a,rno-miR-142-3p
DOCK4	dedicator of cytokinesis 4	6	rno-miR-335,rno-miR-20a,rno-miR-26a,rno-miR-181b,rno-miR-142-5p,rno-miR-19a
DNAL1	dynein, axonemal, light chain 1	6	rno-miR-20a,rno-miR-301a,rno-miR-19a,rno-miR-181b,rno-miR-218,rno-miR-221
DDX6	DEAD (Asp-Glu-Ala-Asp) box polypeptide 6	6	rno-miR-135a,rno-miR-383,rno-miR-301a,rno-miR-148b-3p,rno-miR-301a,rno-miR-19a
DCX	doublecortin	6	rno-miR-338,rno-miR-27a,rno-miR-34a,rno-miR-218,rno-miR-335,rno-miR-27a
CSNK1G3	casein kinase 1, gamma 3	6	rno-miR-23b,rno-miR-133a,rno-miR-137,rno-miR-23b,rno-miR-133a,rno-miR-181b
CREBZF	CREB/ATF bZIP transcription factor	6	rno-miR-26a,rno-miR-23b,rno-miR-218,rno-miR-181b,rno-miR-221,rno-miR-497
CPEB4	cytoplasmic polyadenylation element binding protein 4	6	rno-miR-92a,rno-miR-27a,rno-miR-23b,rno-miR-148b-3p,rno-miR-19a,rno-miR-301a
CPEB3	cytoplasmic polyadenylation element binding protein 3	6	rno-miR-497,rno-miR-103,rno-miR-21,rno-miR-92a,rno-miR-338,rno-miR-20a
CLOCK	clock homolog (mouse)	6	rno-miR-9,rno-miR-378,rno-miR-34a,rno-miR-148b-3p,rno-miR-19a,rno-miR-190
CHD7	chromodomain helicase DNA binding protein 7	6	rno-miR-21,rno-miR-30a,rno-miR-190,rno-miR-148b-3p,rno-miR-23b,rno-miR-27a
CELSR3	cadherin, EGF LAG seven-pass G-type receptor 3 (flamingo homolog, Drosophila)	6	rno-miR-30a,rno-miR-30a,rno-miR-30a,rno-miR-30a,rno-miR-409-5p,rno-miR-30a
CD69	CD69 molecule	6	rno-miR-20a,rno-miR-92a,rno-miR-92a,rno-miR-301a,rno-miR-181b,rno-miR-142-5p
CD2AP	CD2-associated protein	6	rno-miR-497,rno-miR-206,rno-miR-137,rno-miR-181b,rno-miR-27a,rno-miR-92a
CCNJL	cyclin J-like	6	rno-miR-26a,rno-miR-30a,rno-miR-497,rno-miR-92a,rno-miR-497,rno-miR-125b-5p
CBFB	core-binding factor, beta subunit	6	rno-miR-301a,rno-miR-338,rno-miR-27a,rno-miR-30a,rno-miR-19a,rno-miR-221
CBFA2T3	core-binding factor, runt domain, alpha subunit 2; translocated to, 3	6	rno-miR-34a,rno-miR-497,rno-miR-23b,rno-miR-181b,rno-miR-27a,rno-miR-92a
C7orf60	chromosome 7 open reading frame 60	6	rno-miR-218,rno-miR-148b-3p,rno-miR-20a,rno-miR-301a,rno-miR-30a,rno-let-7a
C20orf194	chromosome 20 open reading frame 194	6	rno-miR-142-3p,rno-miR-19a,rno-miR-142-3p,rno-miR-133a,rno-miR-21,rno-miR-218
C1orf9	chromosome 1 open reading frame 9	6	rno-miR-27a,rno-miR-20a,rno-miR-142-3p,rno-miR-497,rno-miR-23b,rno-miR-18a
C10orf140	chromosome 10 open reading frame 140	6	rno-miR-301a,rno-miR-148b-3p,rno-miR-301a,rno-miR-19a,rno-miR-301a,rno-miR-19a
BTBD7	BTB (POZ) domain containing 7	6	rno-miR-142-3p,rno-miR-301a,rno-miR-142-5p,rno-miR-19a,rno-miR-9,rno-miR-30a
BTBD3	BTB (POZ) domain containing 3	6	rno-miR-148b-3p,rno-miR-301a,rno-miR-181b,rno-miR-181b,rno-miR-133a,rno-let-7a
BMPR2	bone morphogenetic protein receptor, type II (serine/threonine kinase)	6	rno-miR-92a,rno-miR-301a,rno-miR-19a,rno-miR-20a,rno-miR-125b-5p,rno-miR-100
BDNF	brain-derived neurotrophic factor	6	rno-miR-10a-5p,rno-miR-497,rno-miR-103,rno-miR-206,rno-miR-206,rno-miR-190
BAZ2B	bromodomain adjacent to zinc finger domain, 2B	6	rno-miR-26a,rno-miR-181b,rno-miR-92a,rno-miR-30a,rno-miR-10a-5p,rno-miR-27a
BAI3	brain-specific angiogenesis inhibitor 3	6	rno-miR-142-5p,rno-miR-218,rno-miR-181b,rno-miR-190,rno-miR-137,rno-miR-103
ATXN7L1	ataxin 7-like 1	6	rno-miR-19a,rno-miR-497,rno-miR-18a,rno-miR-338,rno-miR-135a,rno-miR-148b-3p
ASPH	aspartate beta-hydroxylase	6	rno-miR-135a,rno-miR-137,rno-miR-137,rno-miR-148b-3p,rno-miR-206,rno-miR-497
ARHGAP1	Rho GTPase activating protein 1	6	rno-miR-27a,rno-miR-34a,rno-miR-20a,rno-miR-301a,rno-miR-34a,rno-miR-19a
ANKRD13C	ankyrin repeat domain 13C	6	rno-miR-20a,rno-miR-383,rno-miR-181b,rno-miR-324-5p,rno-miR-19a,rno-miR-206
ADCY1	adenylate cyclase 1 (brain)	6	rno-miR-301a,rno-miR-23b,rno-miR-181b,rno-miR-221,rno-miR-100,rno-miR-19a
ACSL4	acyl-CoA synthetase long-chain family member 4	6	rno-miR-34a,rno-miR-301a,rno-miR-497,rno-miR-19a,rno-miR-20a,rno-miR-301a
ACBD5	acyl-Coenzyme A binding domain containing 5	6	rno-miR-301a,rno-miR-26a,rno-miR-19a,rno-miR-19a,rno-miR-142-3p,rno-miR-20a
ABCA1	ATP-binding cassette, sub-family A (ABC1), member 1	6	rno-miR-142-5p,rno-miR-27a,rno-miR-20a,rno-miR-148b-3p,rno-miR-301a,rno-miR-19a
ZNRF1	zinc and ring finger 1	5	rno-miR-30a,rno-miR-30a,rno-miR-301a,rno-miR-20a,rno-miR-19a
ZNF609	zinc finger protein 609	5	rno-miR-301a,rno-miR-338,rno-miR-497,rno-miR-19a,rno-miR-17-3p
ZNF518A	zinc finger protein 518A	5	rno-miR-135a,rno-miR-19a,rno-miR-30a,rno-miR-125b-5p,rno-miR-17-3p
ZNF512B	zinc finger protein 512B	5	rno-miR-20a,rno-miR-92a,rno-miR-20a,rno-let-7a,rno-let-7a
ZIC5	Zic family member 5 (odd-paired homolog, Drosophila)	5	rno-miR-34a,rno-miR-301a,rno-miR-9,rno-miR-26a,rno-miR-23b
ZHX3	zinc fingers and homeoboxes 3	5	rno-miR-497,rno-miR-324-5p,rno-miR-103,rno-miR-324-5p,rno-miR-19a
ZC3H12C	zinc finger CCCH-type containing 12C	5	rno-miR-142-5p,rno-miR-20a,rno-miR-103,rno-miR-20a,rno-miR-148b-3p
ZBTB4	zinc finger and BTB domain containing 4	5	rno-miR-20a,rno-miR-206,rno-miR-301a,rno-miR-18a,rno-miR-181b
ZBTB39	zinc finger and BTB domain containing 39	5	rno-miR-497,rno-miR-103,rno-let-7a,rno-miR-27a,rno-miR-30a
ZBTB10	zinc finger and BTB domain containing 10	5	rno-miR-19a,rno-miR-338,rno-miR-103,rno-miR-133a,rno-miR-27a
WSB1	WD repeat and SOCS box-containing 1	5	rno-miR-27a,rno-miR-9,rno-miR-17-3p,rno-miR-497,rno-miR-137
WDR20	WD repeat domain 20	5	rno-miR-148b-3p,rno-miR-103,rno-miR-301a,rno-miR-19a,rno-miR-301a
USP42	ubiquitin specific peptidase 42	5	rno-miR-181b,rno-miR-497,rno-miR-27a,rno-miR-27a,rno-miR-103
USP33	ubiquitin specific peptidase 33	5	rno-miR-181b,rno-miR-206,rno-miR-148b-3p,rno-miR-301a,rno-miR-19a
USP24	ubiquitin specific peptidase 24	5	rno-miR-20a,rno-miR-137,rno-let-7a,rno-miR-18a,rno-miR-34a
UBE3C	ubiquitin protein ligase E3C	5	rno-miR-9,rno-miR-30a,rno-miR-20a,rno-miR-181b,rno-miR-137
TSHZ3	teashirt zinc finger homeobox 3	5	rno-miR-18a,rno-miR-19a,rno-miR-17-3p,rno-miR-20a,rno-miR-409-5p
TRIB2	tribbles homolog 2 (Drosophila)	5	rno-miR-26a,rno-miR-221,rno-miR-100,rno-miR-125b-5p,rno-miR-18a
TLK1	tousled-like kinase 1	5	rno-miR-497,rno-miR-23b,rno-miR-221,rno-miR-9,rno-miR-135a
TGFBR2	transforming growth factor, beta receptor II (70/80kDa)	5	rno-miR-20a,rno-miR-9,rno-miR-301a,rno-miR-23b,rno-miR-19a
TBC1D12	TBC1 domain family, member 12	5	rno-miR-20a,rno-miR-137,rno-miR-301a,rno-miR-92a,rno-miR-19a
STYX	serine/threonine/tyrosine interacting protein	5	rno-miR-26a,rno-miR-20a,rno-miR-221,rno-miR-299,rno-miR-137
STX17	syntaxin 17	5	rno-miR-23b,rno-let-7a,rno-miR-92a,rno-miR-137,rno-miR-34a
STK39	serine threonine kinase 39 (STE20/SPS1 homolog, yeast)	5	rno-miR-30a,rno-miR-27a,rno-miR-26a,rno-miR-206,rno-miR-92a
SRGAP3	SLIT-ROBO Rho GTPase activating protein 3	5	rno-miR-338,rno-miR-23b,rno-miR-30a,rno-miR-9,rno-miR-27a
SOS1	son of sevenless homolog 1 (Drosophila)	5	rno-miR-148b-3p,rno-miR-20a,rno-miR-132,rno-miR-9,rno-miR-339-5p
SNX18	sorting nexin 18	5	rno-miR-218,rno-miR-142-3p,rno-miR-30a,rno-miR-338,rno-miR-135a
SNF1LK2	salt-inducible kinase 2	5	rno-miR-137,rno-miR-142-3p,rno-miR-218,rno-miR-103,rno-miR-218
SMOC2	SPARC related modular calcium binding 2	5	rno-miR-9,rno-miR-301a,rno-miR-20a,rno-miR-19a,rno-miR-27a
SMAD7	SMAD family member 7	5	rno-miR-497,rno-miR-21,rno-miR-92a,rno-miR-20a,rno-miR-181b
SLC24A3	solute carrier family 24 (sodium/potassium/calcium exchanger), member 3	5	rno-miR-148b-3p,rno-miR-92a,rno-miR-19a,rno-miR-19a,rno-miR-301a
SLC1A2	solute carrier family 1 (glial high affinity glutamate transporter), member 2	5	rno-miR-221,rno-miR-30a,rno-miR-27a,rno-miR-218,rno-miR-497
SATB1	SATB homeobox 1	5	rno-miR-23b,rno-miR-23b,rno-miR-21,rno-miR-18a,rno-miR-34a
SALL1	sal-like 1 (Drosophila)	5	rno-miR-497,rno-miR-132,rno-miR-103,rno-miR-20a,rno-miR-26a
RUNX2	runt-related transcription factor 2	5	rno-miR-30a,rno-miR-338,rno-miR-137,rno-miR-23b,rno-miR-30a
RUNX1	runt-related transcription factor 1	5	rno-miR-18a,rno-miR-27a,rno-miR-30a,rno-miR-27a,rno-miR-181b
RP5-1022P6.2	hypothetical protein KIAA1434	5	rno-miR-137,rno-miR-103,rno-miR-148b-3p,rno-miR-10a-5p,rno-miR-19a
ROD1	ROD1 regulator of differentiation 1 (S. pombe)	5	rno-miR-142-3p,rno-miR-9,rno-miR-133a,rno-miR-221,rno-miR-181b
RFXDC2	regulatory factor X, 7	5	rno-miR-221,rno-miR-301a,rno-miR-221,rno-miR-30a,rno-miR-30a
RELL1	RELT-like 1	5	rno-miR-137,rno-miR-9,rno-miR-20a,rno-miR-26a,rno-miR-21
RBM47	RNA binding motif protein 47	5	rno-miR-23b,rno-miR-92a,rno-miR-181b,rno-miR-142-3p,rno-miR-26a
RBM24	RNA binding motif protein 24	5	rno-miR-26a,rno-miR-103,rno-miR-221,rno-miR-221,rno-miR-148b-3p
RASA1	RAS p21 protein activator (GTPase activating protein) 1	5	rno-miR-30a,rno-miR-206,rno-miR-132,rno-miR-335,rno-miR-20a
RAB11FIP2	RAB11 family interacting protein 2 (class I)	5	rno-miR-103,rno-miR-18a,rno-miR-23b,rno-miR-17-3p,rno-miR-181b
PXDN	peroxidasin homolog (Drosophila)	5	rno-miR-9,rno-miR-301a,rno-miR-23b,rno-let-7a,rno-let-7a
PVRL1	poliovirus receptor-related 1 (herpesvirus entry mediator C)	5	rno-miR-497,rno-miR-497,rno-miR-103,rno-miR-218,rno-miR-92a
PURA	purine-rich element binding protein A	5	rno-miR-497,rno-miR-497,rno-miR-9,rno-miR-26a,rno-miR-218
PTGFRN	prostaglandin F2 receptor negative regulator	5	rno-miR-18a,rno-miR-30a,rno-miR-301a,rno-miR-30a,rno-miR-137
POM121	POM121 membrane glycoprotein (rat)	5	rno-miR-26a,rno-miR-132,rno-miR-181b,rno-miR-27a,rno-miR-21
PMEPA1	prostate transmembrane protein, androgen induced 1	5	rno-miR-301a,rno-miR-19a,rno-miR-19a,rno-miR-26a,rno-miR-92a
PLXNA4	plexin A4	5	rno-miR-497,rno-miR-206,rno-miR-103,rno-miR-19a,rno-let-7a
PLAG1	pleiomorphic adenoma gene 1	5	rno-miR-27a,rno-miR-497,rno-miR-21,rno-miR-20a,rno-miR-206
PITPNA	phosphatidylinositol transfer protein, alpha	5	rno-miR-103,rno-miR-30a,rno-miR-23b,rno-miR-92a,rno-miR-148b-3p
PIK3R1	phosphoinositide-3-kinase, regulatory subunit 1 (alpha)	5	rno-miR-497,rno-miR-218,rno-miR-103,rno-miR-221,rno-miR-10b
PHTF2	putative homeodomain transcription factor 2	5	rno-miR-19a,rno-miR-30a,rno-miR-92a,rno-miR-137,rno-miR-20a
PHF20L1	PHD finger protein 20-like 1	5	rno-miR-181b,rno-miR-132,rno-miR-190,rno-miR-132,rno-miR-9
PEX5L	peroxisomal biogenesis factor 5-like	5	rno-miR-133a,rno-miR-301a,rno-miR-20a,rno-miR-218,rno-miR-19a
PDE4B	phosphodiesterase 4B, cAMP-specific (phosphodiesterase E4 dunce homolog, Drosophila)	5	rno-miR-142-3p,rno-miR-23b,rno-miR-23b,rno-miR-23b,rno-miR-26a
PCDHAC2	protocadherin alpha subfamily C, 2	5	rno-miR-497,rno-miR-19a,rno-miR-181b,rno-miR-221,rno-miR-218
PCDHAC1	protocadherin alpha subfamily C, 1	5	rno-miR-497,rno-miR-19a,rno-miR-181b,rno-miR-221,rno-miR-218
PCDHA8	protocadherin alpha 8	5	rno-miR-497,rno-miR-19a,rno-miR-181b,rno-miR-221,rno-miR-218
PCDHA7	protocadherin alpha 7	5	rno-miR-497,rno-miR-19a,rno-miR-181b,rno-miR-221,rno-miR-218
PCDHA6	protocadherin alpha 6	5	rno-miR-497,rno-miR-19a,rno-miR-181b,rno-miR-221,rno-miR-218
PCDHA5	protocadherin alpha 5	5	rno-miR-497,rno-miR-19a,rno-miR-181b,rno-miR-221,rno-miR-218
PCDHA4	protocadherin alpha 4	5	rno-miR-497,rno-miR-19a,rno-miR-181b,rno-miR-221,rno-miR-218
PCDHA3	protocadherin alpha 3	5	rno-miR-497,rno-miR-19a,rno-miR-181b,rno-miR-221,rno-miR-218
PCDHA2	protocadherin alpha 2	5	rno-miR-497,rno-miR-19a,rno-miR-181b,rno-miR-221,rno-miR-218
PCDHA13	protocadherin alpha 13	5	rno-miR-497,rno-miR-19a,rno-miR-181b,rno-miR-221,rno-miR-218
PCDHA12	protocadherin alpha 12	5	rno-miR-497,rno-miR-19a,rno-miR-181b,rno-miR-221,rno-miR-218
PCDHA11	protocadherin alpha 11	5	rno-miR-497,rno-miR-19a,rno-miR-181b,rno-miR-221,rno-miR-218
PCDHA10	protocadherin alpha 10	5	rno-miR-497,rno-miR-19a,rno-miR-181b,rno-miR-221,rno-miR-218
PCDHA1	protocadherin alpha 1	5	rno-miR-497,rno-miR-19a,rno-miR-181b,rno-miR-221,rno-miR-218
PAFAH1B1	platelet-activating factor acetylhydrolase, isoform Ib, subunit 1 (45kDa)	5	rno-miR-497,rno-miR-20a,rno-miR-125b-5p,rno-miR-181b,rno-miR-301a
NUS1	nuclear undecaprenyl pyrophosphate synthase 1 homolog (S. cerevisiae)	5	rno-miR-30a,rno-miR-26a,rno-miR-26a,rno-miR-301a,rno-miR-133a
NUFIP2	nuclear fragile X mental retardation protein interacting protein 2	5	rno-miR-338,rno-miR-23b,rno-miR-30a,rno-miR-23b,rno-miR-19a
NR4A2	nuclear receptor subfamily 4, group A, member 2	5	rno-miR-30a,rno-miR-34a,rno-miR-20a,rno-miR-132,rno-miR-206
NPTN	neuroplastin	5	rno-miR-148b-3p,rno-miR-301a,rno-miR-148b-3p,rno-miR-92a,rno-miR-19a
NFIB	nuclear factor I/B	5	rno-miR-21,rno-miR-17-3p,rno-miR-23b,rno-miR-92a,rno-miR-30a
NEUROD1	neurogenic differentiation 1	5	rno-miR-378,rno-miR-137,rno-miR-301a,rno-miR-30a,rno-miR-19a
NCOA1	nuclear receptor coactivator 1	5	rno-miR-18a,rno-miR-148b-3p,rno-miR-23b,rno-miR-301a,rno-miR-27a
NARG1	NMDA receptor regulated 1	5	rno-miR-497,rno-miR-26a,rno-miR-23b,rno-miR-181b,rno-miR-148b-3p
NAP5	Nck-associated protein 5	5	rno-miR-335,rno-miR-301a,rno-miR-137,rno-miR-20a,rno-miR-19a
MOBKL1A	MOB1, Mps One Binder kinase activator-like 1A (yeast)	5	rno-miR-135a,rno-miR-19a,rno-miR-148b-3p,rno-miR-181b,rno-miR-218
MNT	MAX binding protein	5	rno-miR-148b-3p,rno-miR-497,rno-miR-30a,rno-miR-206,rno-miR-378
MGAT4A	mannosyl (alpha-1,3-)-glycoprotein beta-1,4-N-acetylglucosaminyltransferase, isozyme A	5	rno-miR-497,rno-miR-206,rno-miR-34a,rno-let-7a,rno-miR-125b-5p
MEX3B	mex-3 homolog B (C. elegans)	5	rno-miR-30a,rno-miR-190,rno-miR-26a,rno-miR-30a,rno-miR-26a
MEIS2	Meis homeobox 2	5	rno-miR-23b,rno-miR-27a,rno-let-7a,rno-miR-30a,rno-miR-133a
MED26	mediator complex subunit 26	5	rno-miR-497,rno-miR-103,rno-miR-19a,rno-miR-103,rno-miR-181b
MDGA2	MAM domain containing glycosylphosphatidylinositol anchor 2	5	rno-miR-9,rno-miR-218,rno-miR-10a-5p,rno-miR-218,rno-miR-148b-3p
MARCKS	myristoylated alanine-rich protein kinase C substrate	5	rno-miR-409-5p,rno-miR-142-3p,rno-miR-23b,rno-miR-27a,rno-miR-17-3p
MAPRE1	microtubule-associated protein, RP/EB family, member 1	5	rno-miR-339-5p,rno-miR-23b,rno-miR-10a-5p,rno-miR-497,rno-miR-20a
MAP3K2	mitogen-activated protein kinase kinase kinase 2	5	rno-miR-20a,rno-miR-218,rno-miR-335,rno-miR-26a,rno-miR-20a
MAF	v-maf musculoaponeurotic fibrosarcoma oncogene homolog (avian)	5	rno-miR-23b,rno-miR-338,rno-miR-148b-3p,rno-miR-301a,rno-miR-9
LOC162073	inositol 1,4,5-triphosphate receptor interacting protein-like 2	5	rno-miR-9,rno-miR-20a,rno-miR-301a,rno-miR-19a,rno-miR-92a
LIN28	lin-28 homolog (C. elegans)	5	rno-miR-9,rno-miR-30a,rno-miR-181b,rno-let-7a,rno-let-7a
LIFR	leukemia inhibitory factor receptor alpha	5	rno-miR-27a,rno-miR-221,rno-miR-30a,rno-miR-125b-5p,rno-miR-142-3p
KIF3B	kinesin family member 3B	5	rno-miR-17-3p,rno-miR-127,rno-miR-103,rno-miR-20a,rno-miR-497
KIAA1468	KIAA1468	5	rno-miR-26a,rno-miR-148b-3p,rno-miR-301a,rno-miR-19a,rno-miR-9
KIAA0831	KIAA0831	5	rno-miR-135a,rno-miR-9,rno-miR-497,rno-miR-148b-3p,rno-miR-137
KIAA0664	KIAA0664	5	rno-miR-148b-3p,rno-miR-181b,rno-miR-299,rno-miR-497,rno-miR-301a
KBTBD8	kelch repeat and BTB (POZ) domain containing 8	5	rno-miR-100,rno-miR-26a,rno-miR-92a,rno-miR-19a,rno-miR-27a
JOSD1	Josephin domain containing 1	5	rno-miR-30a,rno-miR-92a,rno-miR-206,rno-miR-30a,rno-miR-135a
JAKMIP2	Janus kinase and microtubule interacting protein 2	5	rno-miR-103,rno-miR-30a,rno-miR-135a,rno-miR-9,rno-miR-26a
IRS2	insulin receptor substrate 2	5	rno-miR-181b,rno-let-7a,rno-miR-137,rno-miR-135a,rno-miR-92a
INOC1	INO80 homolog (S. cerevisiae)	5	rno-miR-148b-3p,rno-miR-19a,rno-miR-148b-3p,rno-miR-181b,rno-miR-20a
IKZF4	IKAROS family zinc finger 4 (Eos)	5	rno-miR-92a,rno-miR-125b-5p,rno-miR-20a,rno-miR-301a,rno-miR-221
IKZF2	IKAROS family zinc finger 2 (Helios)	5	rno-miR-17-3p,rno-miR-10b,rno-miR-9,rno-miR-17-3p,rno-miR-92a
IGF1R	insulin-like growth factor 1 receptor	5	rno-miR-17-3p,rno-let-7a,rno-let-7a,rno-miR-100,rno-miR-497
ICHTHYIN	NIPA-like domain containing 4	5	rno-miR-125b-5p,rno-miR-27a,rno-miR-181b,rno-let-7a,rno-miR-181b
HRB	ArfGAP with FG repeats 1	5	rno-miR-103,rno-miR-221,rno-miR-148b-3p,rno-miR-9,rno-miR-190
HOXA3	homeobox A3	5	rno-miR-10a-5p,rno-miR-23b,rno-miR-301a,rno-miR-497,rno-miR-206
HIVEP1	human immunodeficiency virus type I enhancer binding protein 1	5	rno-miR-148b-3p,rno-miR-218,rno-miR-301a,rno-miR-92a,rno-miR-132
HERPUD2	HERPUD family member 2	5	rno-miR-338,rno-miR-218,rno-miR-137,rno-miR-92a,rno-miR-27a
HEPHL1	hephaestin-like 1	5	rno-miR-30a,rno-miR-26a,rno-miR-497,rno-miR-181b,rno-miR-27a
HELZ	helicase with zinc finger	5	rno-miR-103,rno-miR-497,rno-miR-30a,rno-miR-338,rno-miR-26a
HCN1	hyperpolarization activated cyclic nucleotide-gated potassium channel 1	5	rno-miR-181b,rno-miR-135a,rno-miR-10a-5p,rno-miR-497,rno-miR-206
GOLGA1	golgi autoantigen, golgin subfamily a, 1	5	rno-miR-92a,rno-miR-497,rno-miR-299,rno-miR-181b,rno-miR-142-3p
GATAD2B	GATA zinc finger domain containing 2B	5	rno-miR-21,rno-miR-19a,rno-miR-21,rno-miR-148b-3p,rno-miR-301a
GALNT7	UDP-N-acetyl-alpha-D-galactosamine:polypeptide N-acetylgalactosaminyltransferase 7 (GalNAc-T7)	5	rno-miR-30a,rno-miR-30a,rno-miR-27a,rno-miR-125b-5p,rno-miR-103
G3BP2	GTPase activating protein (SH3 domain) binding protein 2	5	rno-miR-301a,rno-miR-181b,rno-miR-26a,rno-miR-19a,rno-miR-103
FOXN3	forkhead box N3	5	rno-miR-135a,rno-miR-135a,rno-miR-9,rno-miR-218,rno-miR-34a
FIGNL2	fidgetin-like 2	5	rno-let-7a,rno-let-7a,rno-miR-9,rno-let-7a,rno-miR-19a
FIGN	fidgetin	5	rno-miR-10a-5p,rno-miR-181b,rno-let-7a,rno-miR-142-5p,rno-miR-181b
FBXO11	F-box protein 11	5	rno-miR-324-5p,rno-miR-26a,rno-miR-148b-3p,rno-miR-23b,rno-miR-21
FAM126B	family with sequence similarity 126, member B	5	rno-miR-137,rno-miR-181b,rno-miR-20a,rno-miR-92a,rno-miR-92a
FAM116A	family with sequence similarity 116, member A	5	rno-miR-10b,rno-miR-19a,rno-miR-125b-5p,rno-miR-17-3p,rno-miR-17-3p
EXOC5	exocyst complex component 5	5	rno-miR-142-5p,rno-miR-301a,rno-miR-142-5p,rno-miR-92a,rno-miR-218
ERLIN1	ER lipid raft associated 1	5	rno-miR-30a,rno-miR-26a,rno-miR-23b,rno-miR-103,rno-miR-148b-3p
EPS15	epidermal growth factor receptor pathway substrate 15	5	rno-miR-148b-3p,rno-miR-148b-3p,rno-miR-23b,rno-miR-301a,rno-miR-181b
EPC2	enhancer of polycomb homolog 2 (Drosophila)	5	rno-miR-181b,rno-miR-26a,rno-miR-30a,rno-miR-301a,rno-miR-19a
EIF5A2	eukaryotic translation initiation factor 5A2	5	rno-miR-221,rno-miR-30a,rno-miR-20a,rno-miR-335,rno-miR-218
EIF5	eukaryotic translation initiation factor 5	5	rno-miR-103,rno-miR-190,rno-miR-26a,rno-miR-9,rno-miR-27a
EIF2C4	eukaryotic translation initiation factor 2C, 4	5	rno-miR-148b-3p,rno-miR-34a,rno-miR-103,rno-miR-301a,rno-miR-497
EIF2C1	eukaryotic translation initiation factor 2C, 1	5	rno-miR-148b-3p,rno-miR-103,rno-miR-137,rno-miR-133a,rno-miR-301a
DUSP5	dual specificity phosphatase 5	5	rno-miR-26a,rno-miR-23b,rno-miR-92a,rno-miR-218,rno-miR-27a
DLG2	discs, large homolog 2 (Drosophila)	5	rno-miR-181b,rno-miR-142-5p,rno-miR-23b,rno-miR-218,rno-miR-206
DIAPH2	diaphanous homolog 2 (Drosophila)	5	rno-let-7a,rno-miR-9,rno-miR-142-5p,rno-miR-133a,rno-miR-299
DDX3X	DEAD (Asp-Glu-Ala-Asp) box polypeptide 3, X-linked	5	rno-miR-497,rno-miR-92a,rno-miR-378,rno-miR-19a,rno-miR-135a
DCP1A	DCP1 decapping enzyme homolog A (S. cerevisiae)	5	rno-miR-27a,rno-miR-497,rno-miR-137,rno-miR-148b-3p,rno-miR-103
DCBLD2	discoidin, CUB and LCCL domain containing 2	5	rno-miR-103,rno-miR-218,rno-miR-23b,rno-miR-20a,rno-miR-301a
CYLD	cylindromatosis (turban tumor syndrome)	5	rno-miR-20a,rno-miR-133a,rno-miR-301a,rno-miR-19a,rno-miR-497
CREB5	cAMP responsive element binding protein 5	5	rno-miR-206,rno-miR-132,rno-miR-103,rno-miR-20a,rno-miR-133a
CPSF6	cleavage and polyadenylation specific factor 6, 68kDa	5	rno-miR-409-5p,rno-miR-125b-5p,rno-miR-142-5p,rno-miR-30a,rno-miR-132
CHSY1	chondroitin sulfate synthase 1	5	rno-miR-132,rno-miR-221,rno-miR-19a,rno-miR-135a,rno-miR-23b
CDC37L1	cell division cycle 37 homolog (S. cerevisiae)-like 1	5	rno-miR-497,rno-miR-20a,rno-miR-137,rno-miR-30a,rno-miR-142-5p
CDC2L6	cell division cycle 2-like 6 (CDK8-like)	5	rno-miR-148b-3p,rno-miR-18a,rno-miR-301a,rno-miR-18a,rno-miR-125b-5p
CBX7	chromobox homolog 7	5	rno-miR-181b,rno-miR-30a,rno-miR-181b,rno-miR-19a,rno-miR-9
CAMKK2	calcium/calmodulin-dependent protein kinase kinase 2, beta	5	rno-miR-335,rno-miR-9,rno-miR-18a,rno-miR-218,rno-miR-26a
CALU	calumenin	5	rno-miR-299,rno-miR-132,rno-miR-335,rno-miR-30a,rno-miR-497
C5orf30	chromosome 5 open reading frame 30	5	rno-miR-148b-3p,rno-miR-18a,rno-miR-301a,rno-miR-19a,rno-miR-92a
C1orf144	chromosome 1 open reading frame 144	5	rno-miR-125b-5p,rno-miR-148b-3p,rno-miR-137,rno-miR-9,rno-miR-27a
C18orf25	chromosome 18 open reading frame 25	5	rno-miR-26a,rno-miR-142-3p,rno-miR-19a,rno-miR-221,rno-miR-148b-3p
C16orf70	chromosome 16 open reading frame 70	5	rno-miR-301a,rno-miR-218,rno-miR-19a,rno-miR-26a,rno-miR-20a
BRUNOL6	bruno-like 6, RNA binding protein (Drosophila)	5	rno-miR-133a,rno-miR-339-5p,rno-miR-218,rno-miR-9,rno-miR-10a-5p
BMP3	bone morphogenetic protein 3	5	rno-miR-34a,rno-miR-27a,rno-miR-148b-3p,rno-miR-19a,rno-miR-301a
BCL11A	B-cell CLL/lymphoma 11A (zinc finger protein)	5	rno-miR-92a,rno-miR-103,rno-miR-135a,rno-miR-9,rno-miR-301a
BAHD1	bromo adjacent homology domain containing 1	5	rno-miR-301a,rno-miR-9,rno-miR-20a,rno-miR-30a,rno-miR-21
ATP13A3	ATPase type 13A3	5	rno-miR-142-5p,rno-miR-103,rno-miR-497,rno-miR-142-5p,rno-miR-125b-5p
ATG16L1	ATG16 autophagy related 16-like 1 (S. cerevisiae)	5	rno-miR-20a,rno-miR-301a,rno-miR-19a,rno-miR-142-3p,rno-miR-142-5p
ASH1L	ash1 (absent, small, or homeotic)-like (Drosophila)	5	rno-miR-497,rno-miR-103,rno-miR-137,rno-miR-133a,rno-miR-142-3p
ARHGEF12	Rho guanine nucleotide exchange factor (GEF) 12	5	rno-miR-21,rno-miR-148b-3p,rno-miR-218,rno-miR-301a,rno-miR-383
ARHGAP12	Rho GTPase activating protein 12	5	rno-miR-301a,rno-miR-133a,rno-miR-20a,rno-miR-19a,rno-miR-20a
ANKRD57	ankyrin repeat domain 57	5	rno-miR-497,rno-miR-142-5p,rno-miR-103,rno-miR-181b,rno-miR-20a
ANKRD12	ankyrin repeat domain 12	5	rno-miR-133a,rno-miR-301a,rno-miR-20a,rno-miR-137,rno-miR-137
ALCAM	activated leukocyte cell adhesion molecule	5	rno-miR-148b-3p,rno-miR-142-5p,rno-miR-9,rno-miR-18a,rno-miR-9
ADCY9	adenylate cyclase 9	5	rno-miR-19a,rno-miR-181b,rno-miR-9,rno-miR-218,rno-miR-142-3p
ADAMTS6	ADAM metallopeptidase with thrombospondin type 1 motif, 6	5	rno-miR-9,rno-miR-23b,rno-miR-132,rno-miR-338,rno-miR-27a
ADAMTS5	ADAM metallopeptidase with thrombospondin type 1 motif, 5	5	rno-miR-181b,rno-miR-142-5p,rno-miR-497,rno-miR-9,rno-let-7a
ADAM19	ADAM metallopeptidase domain 19 (meltrin beta)	5	rno-miR-30a,rno-miR-26a,rno-miR-23b,rno-miR-92a,rno-miR-27a
ACVR1C	activin A receptor, type IC	5	rno-let-7a,rno-miR-27a,rno-miR-26a,rno-miR-23b,rno-miR-181b
ACSL1	acyl-CoA synthetase long-chain family member 1	5	rno-miR-301a,rno-miR-218,rno-miR-299,rno-miR-34a,rno-miR-181b
ZNRF3	zinc and ring finger 3	4	rno-miR-135a,rno-miR-103,rno-miR-133a,rno-miR-125b-5p
ZNF800	zinc finger protein 800	4	rno-miR-27a,rno-miR-301a,rno-miR-181b,rno-miR-20a
ZNF770	zinc finger protein 770	4	rno-miR-30a,rno-miR-137,rno-miR-19a,rno-miR-103
ZNF655	zinc finger protein 655	4	rno-miR-26a,rno-miR-23b,rno-miR-181b,rno-miR-23b
ZFP91	zinc finger protein 91 homolog (mouse)	4	rno-miR-19a,rno-miR-20a,rno-miR-301a,rno-miR-20a
ZBTB41	zinc finger and BTB domain containing 41	4	rno-miR-142-3p,rno-miR-30a,rno-miR-20a,rno-miR-9
YTHDF3	YTH domain family, member 3	4	rno-miR-190,rno-miR-26a,rno-miR-30a,rno-miR-20a
YTHDC1	YTH domain containing 1	4	rno-miR-497,rno-miR-30a,rno-miR-103,rno-miR-137
YES1	v-yes-1 Yamaguchi sarcoma viral oncogene homolog 1	4	rno-miR-133a,rno-miR-23b,rno-miR-206,rno-miR-20a
XRN1	5'-3' exoribonuclease 1	4	rno-miR-10a-5p,rno-miR-10b,rno-miR-20a,rno-miR-9
XPO1	exportin 1 (CRM1 homolog, yeast)	4	rno-miR-27a,rno-miR-142-3p,rno-miR-30a,rno-miR-133a
WIPF2	WAS/WASL interacting protein family, member 2	4	rno-miR-206,rno-miR-133a,rno-miR-125b-5p,rno-miR-26a
VGLL4	vestigial like 4 (Drosophila)	4	rno-miR-9,rno-miR-221,rno-miR-301a,rno-miR-17-3p
VCL	vinculin	4	rno-miR-21,rno-miR-103,rno-miR-34a,rno-miR-9
VAT1	vesicle amine transport protein 1 homolog (T. californica)	4	rno-miR-34a,rno-miR-218,rno-miR-339-5p,rno-miR-30a
VAPB	VAMP (vesicle-associated membrane protein)-associated protein B and C	4	rno-miR-338,rno-miR-221,rno-miR-27a,rno-miR-133a
VANGL1	vang-like 1 (van gogh, Drosophila)	4	rno-miR-20a,rno-miR-299,rno-miR-9,rno-miR-27a
USP9Y	ubiquitin specific peptidase 9, Y-linked	4	rno-miR-132,rno-miR-26a,rno-miR-17-3p,rno-miR-26a
USP53	ubiquitin specific peptidase 53	4	rno-miR-409-5p,rno-miR-23b,rno-miR-497,rno-miR-26a
USP45	ubiquitin specific peptidase 45	4	rno-miR-10a-5p,rno-miR-30a,rno-miR-125b-5p,rno-miR-27a
USP31	ubiquitin specific peptidase 31	4	rno-miR-497,rno-miR-23b,rno-miR-20a,rno-miR-34a
USP25	ubiquitin specific peptidase 25	4	rno-miR-497,rno-miR-26a,rno-miR-27a,rno-miR-497
UNKL	unkempt homolog (Drosophila)-like	4	rno-miR-27a,rno-miR-9,rno-miR-20a,rno-miR-181b
UNC84A	unc-84 homolog A (C. elegans)	4	rno-miR-181b,rno-miR-92a,rno-miR-142-5p,rno-miR-125b-5p
ULK2	unc-51-like kinase 2 (C. elegans)	4	rno-miR-301a,rno-miR-9,rno-miR-26a,rno-let-7a
UBR3	ubiquitin protein ligase E3 component n-recognin 3 (putative)	4	rno-miR-218,rno-miR-497,rno-miR-26a,rno-miR-103
UBL3	ubiquitin-like 3	4	rno-miR-301a,rno-miR-181b,rno-miR-19a,rno-miR-19a
UBE2W	ubiquitin-conjugating enzyme E2W (putative)	4	rno-miR-92a,rno-miR-148b-3p,rno-miR-20a,rno-miR-378
UBE2D3	ubiquitin-conjugating enzyme E2D 3 (UBC4/5 homolog, yeast)	4	rno-miR-21,rno-miR-148b-3p,rno-miR-23b,rno-miR-142-5p
TULP4	tubby like protein 4	4	rno-miR-9,rno-miR-30a,rno-miR-92a,rno-miR-181b
TSC22D2	TSC22 domain family, member 2	4	rno-miR-9,rno-miR-181b,rno-miR-142-5p,rno-let-7a
TSC1	tuberous sclerosis 1	4	rno-miR-27a,rno-miR-301a,rno-miR-92a,rno-miR-19a
TRIM71	tripartite motif-containing 71	4	rno-miR-125b-5p,rno-let-7a,rno-miR-181b,rno-let-7a
TOR1B	torsin family 1, member B (torsin B)	4	rno-miR-30a,rno-miR-19a,rno-miR-19a,rno-miR-20a
TOB2	transducer of ERBB2, 2	4	rno-miR-92a,rno-miR-34a,rno-miR-301a,rno-miR-20a
TNKS2	tankyrase, TRF1-interacting ankyrin-related ADP-ribose polymerase 2	4	rno-miR-206,rno-miR-20a,rno-miR-23b,rno-miR-26a
TMEM16C	anoctamin 3	4	rno-miR-497,rno-miR-497,rno-miR-103,rno-miR-103
TIAM1	T-cell lymphoma invasion and metastasis 1	4	rno-miR-21,rno-miR-142-5p,rno-miR-10a-5p,rno-miR-20a
TGIF2	TGFB-induced factor homeobox 2	4	rno-miR-181b,rno-miR-206,rno-miR-148b-3p,rno-miR-34a
TGFBR1	transforming growth factor, beta receptor 1	4	rno-miR-142-3p,rno-let-7a,rno-miR-383,rno-let-7a
TCF12	transcription factor 12	4	rno-miR-221,rno-miR-137,rno-miR-218,rno-miR-142-5p
TBPL1	TBP-like 1	4	rno-miR-9,rno-miR-497,rno-miR-181b,rno-miR-133a
TBKBP1	TBK1 binding protein 1	4	rno-miR-103,rno-let-7a,rno-miR-10a-5p,rno-miR-383
TAF9B	TAF9B RNA polymerase II, TATA box binding protein (TBP)-associated factor, 31kDa	4	rno-miR-125b-5p,rno-miR-383,rno-miR-181b,rno-miR-181b
SYT1	synaptotagmin I	4	rno-miR-19a,rno-miR-137,rno-miR-133a,rno-let-7a
SYN2	synapsin II	4	rno-miR-92a,rno-miR-34a,rno-miR-92a,rno-miR-338
SV2A	synaptic vesicle glycoprotein 2A	4	rno-miR-133a,rno-miR-218,rno-miR-137,rno-miR-19a
STIM2	stromal interaction molecule 2	4	rno-miR-335,rno-miR-301a,rno-miR-30a,rno-miR-27a
STC1	stanniocalcin 1	4	rno-miR-190,rno-miR-20a,rno-miR-142-5p,rno-miR-301a
SSX2IP	synovial sarcoma, X breakpoint 2 interacting protein	4	rno-miR-26a,rno-miR-181b,rno-miR-20a,rno-miR-30a
SSR1	signal sequence receptor, alpha	4	rno-miR-148b-3p,rno-miR-218,rno-miR-497,rno-miR-135a
SSH2	slingshot homolog 2 (Drosophila)	4	rno-miR-20a,rno-miR-23b,rno-miR-132,rno-miR-26a
SS18L1	synovial sarcoma translocation gene on chromosome 18-like 1	4	rno-miR-27a,rno-miR-20a,rno-miR-181b,rno-miR-181b
SPRED1	sprouty-related, EVH1 domain containing 1	4	rno-miR-497,rno-miR-132,rno-miR-206,rno-miR-218
SPG20	spastic paraplegia 20 (Troyer syndrome)	4	rno-miR-301a,rno-miR-21,rno-miR-19a,rno-miR-9
SPECC1L	cytospin A	4	rno-miR-218,rno-miR-181b,rno-miR-9,rno-miR-137
SOX5	SRY (sex determining region Y)-box 5	4	rno-miR-132,rno-miR-21,rno-miR-218,rno-miR-142-5p
SNX30	sorting nexin family member 30	4	rno-miR-133a,rno-miR-338,rno-miR-30a,rno-let-7a
SNX27	sorting nexin family member 27	4	rno-miR-17-3p,rno-miR-23b,rno-miR-125b-5p,rno-miR-148b-3p
SNX16	sorting nexin 16	4	rno-miR-20a,rno-miR-497,rno-let-7a,rno-miR-30a
SNAP25	synaptosomal-associated protein, 25kDa	4	rno-miR-301a,rno-miR-27a,rno-miR-206,rno-miR-27a
SMARCD2	SWI/SNF related, matrix associated, actin dependent regulator of chromatin, subfamily d, member 2	4	rno-miR-301a,rno-miR-19a,rno-miR-30a,rno-miR-9
SMAD5	SMAD family member 5	4	rno-miR-135a,rno-miR-27a,rno-miR-20a,rno-miR-23b
SMAD2	SMAD family member 2	4	rno-miR-148b-3p,rno-miR-18a,rno-miR-190,rno-miR-10a-5p
SLITRK1	SLIT and NTRK-like family, member 1	4	rno-miR-27a,rno-miR-181b,rno-miR-181b,rno-miR-17-3p
SLC4A4	solute carrier family 4, sodium bicarbonate cotransporter, member 4	4	rno-miR-26a,rno-miR-125b-5p,rno-miR-497,rno-miR-23b
SLC39A10	solute carrier family 39 (zinc transporter), member 10	4	rno-miR-206,rno-miR-206,rno-miR-23b,rno-miR-206
SLC35F1	solute carrier family 35, member F1	4	rno-miR-27a,rno-miR-30a,rno-miR-206,rno-miR-19a
SLC30A7	solute carrier family 30 (zinc transporter), member 7	4	rno-miR-133a,rno-miR-20a,rno-miR-142-5p,rno-miR-338
SLC25A22	solute carrier family 25 (mitochondrial carrier: glutamate), member 22	4	rno-miR-497,rno-miR-206,rno-miR-497,rno-miR-497
SLC19A2	solute carrier family 19 (thiamine transporter), member 2	4	rno-miR-26a,rno-miR-9,rno-miR-137,rno-miR-181b
SLC12A5	solute carrier family 12 (potassium-chloride transporter), member 5	4	rno-miR-92a,rno-miR-92a,rno-miR-301a,rno-miR-92a
SIRT1	sirtuin (silent mating type information regulation 2 homolog) 1 (S. cerevisiae)	4	rno-miR-9,rno-miR-181b,rno-miR-135a,rno-miR-30a
SH3PXD2A	SH3 and PX domains 2A	4	rno-miR-30a,rno-miR-20a,rno-miR-92a,rno-miR-23b
SGTB	small glutamine-rich tetratricopeptide repeat (TPR)-containing, beta	4	rno-miR-133a,rno-miR-19a,rno-miR-181b,rno-miR-137
SGK269	NKF3 kinase family member	4	rno-miR-206,rno-miR-9,rno-miR-92a,rno-miR-125b-5p
SGK1	serum/glucocorticoid regulated kinase 1	4	rno-miR-497,rno-miR-19a,rno-miR-133a,rno-miR-137
SGCB	sarcoglycan, beta (43kDa dystrophin-associated glycoprotein)	4	rno-miR-148b-3p,rno-miR-301a,rno-miR-30a,rno-miR-19a
SFRS3	splicing factor, arginine/serine-rich 3	4	rno-miR-378,rno-miR-206,rno-miR-10b,rno-miR-21
SFRS2IP	splicing factor, arginine/serine-rich 2, interacting protein	4	rno-miR-206,rno-miR-27a,rno-miR-92a,rno-miR-148b-3p
SETD8	SET domain containing (lysine methyltransferase) 8	4	rno-miR-127,rno-miR-23b,rno-miR-26a,rno-miR-335
SEMA4C	sema domain, immunoglobulin domain (Ig), transmembrane domain (TM) and short cytoplasmic domain, (semaphorin) 4C	4	rno-miR-125b-5p,rno-miR-19a,rno-let-7a,rno-miR-34a
SCN2B	sodium channel, voltage-gated, type II, beta	4	rno-miR-34a,rno-miR-218,rno-miR-9,rno-miR-125b-5p
SASH1	SAM and SH3 domain containing 1	4	rno-miR-218,rno-miR-301a,rno-miR-20a,rno-miR-206
SAPS2	SAPS domain family, member 2	4	rno-miR-103,rno-miR-301a,rno-miR-19a,rno-miR-20a
SAMD12	sterile alpha motif domain containing 12	4	rno-miR-20a,rno-miR-142-3p,rno-miR-218,rno-miR-142-5p
S1PR1	sphingosine-1-phosphate receptor 1	4	rno-miR-19a,rno-miR-148b-3p,rno-miR-142-5p,rno-miR-92a
ROBO1	roundabout, axon guidance receptor, homolog 1 (Drosophila)	4	rno-miR-218,rno-miR-299,rno-miR-148b-3p,rno-miR-142-5p
RNF180	ring finger protein 180	4	rno-miR-92a,rno-miR-190,rno-miR-142-5p,rno-miR-10a-5p
RNF138	ring finger protein 138	4	rno-miR-497,rno-miR-135a,rno-miR-137,rno-miR-206
RMND5A	required for meiotic nuclear division 5 homolog A (S. cerevisiae)	4	rno-miR-383,rno-miR-21,rno-miR-27a,rno-miR-148b-3p
RIMS3	regulating synaptic membrane exocytosis 3	4	rno-miR-221,rno-miR-497,rno-miR-221,rno-miR-218
RGS6	regulator of G-protein signaling 6	4	rno-miR-221,rno-let-7a,rno-miR-27a,rno-miR-137
RGL1	ral guanine nucleotide dissociation stimulator-like 1	4	rno-miR-19a,rno-miR-135a,rno-miR-20a,rno-miR-133a
RCOR1	REST corepressor 1	4	rno-miR-135a,rno-miR-30a,rno-miR-26a,rno-miR-218
RBMS3	RNA binding motif, single stranded interacting protein	4	rno-miR-9,rno-miR-137,rno-miR-21,rno-miR-19a
RBM9	RNA binding motif protein 9	4	rno-miR-335,rno-let-7a,rno-miR-9,rno-miR-148b-3p
RASSF5	Ras association (RalGDS/AF-6) domain family member 5	4	rno-miR-103,rno-miR-27a,rno-miR-497,rno-miR-218
RAPGEF4	Rap guanine nucleotide exchange factor (GEF) 4	4	rno-miR-30a,rno-miR-301a,rno-miR-20a,rno-miR-19a
RAPGEF2	Rap guanine nucleotide exchange factor (GEF) 2	4	rno-miR-27a,rno-miR-30a,rno-miR-19a,rno-miR-383
RAP1B	RAP1B, member of RAS oncogene family	4	rno-miR-30a,rno-miR-19a,rno-miR-181b,rno-miR-92a
RAI14	retinoic acid induced 14	4	rno-miR-103,rno-miR-23b,rno-miR-34a,rno-miR-30a
RAB8B	RAB8B, member RAS oncogene family	4	rno-miR-17-3p,rno-miR-19a,rno-miR-181b,rno-miR-125b-5p
PUNC	immunoglobulin superfamily, DCC subclass, member 3	4	rno-let-7a,rno-miR-23b,rno-let-7a,rno-let-7a
PTP4A1	protein tyrosine phosphatase type IVA, member 1	4	rno-miR-30a,rno-miR-339-5p,rno-miR-218,rno-miR-26a
PRRT2	proline-rich transmembrane protein 2	4	rno-miR-133a,rno-miR-103,rno-miR-9,rno-miR-30a
PPP3R1	protein phosphatase 3 (formerly 2B), regulatory subunit B, alpha isoform	4	rno-miR-30a,rno-miR-26a,rno-miR-181b,rno-miR-20a
PPP1R12A	protein phosphatase 1, regulatory (inhibitor) subunit 12A	4	rno-miR-23b,rno-miR-30a,rno-miR-92a,rno-miR-148b-3p
PPP1CB	protein phosphatase 1, catalytic subunit, beta isoform	4	rno-miR-218,rno-miR-137,rno-miR-148b-3p,rno-miR-100
PLCB1	phospholipase C, beta 1 (phosphoinositide-specific)	4	rno-miR-26a,rno-miR-103,rno-miR-137,rno-miR-20a
PLAGL2	pleiomorphic adenoma gene-like 2	4	rno-miR-378,rno-miR-20a,rno-let-7a,rno-miR-10b
PITPNM2	phosphatidylinositol transfer protein, membrane-associated 2	4	rno-miR-30a,rno-miR-92a,rno-miR-148b-3p,rno-miR-133a
PIK3R3	phosphoinositide-3-kinase, regulatory subunit 3 (gamma)	4	rno-miR-19a,rno-miR-23b,rno-miR-148b-3p,rno-miR-9
PHLPPL	PH domain and leucine rich repeat protein phosphatase 2	4	rno-miR-27a,rno-miR-92a,rno-miR-497,rno-miR-20a
PHF3	PHD finger protein 3	4	rno-miR-148b-3p,rno-miR-301a,rno-miR-137,rno-miR-92a
PHF19	PHD finger protein 19	4	rno-miR-497,rno-miR-23b,rno-miR-18a,rno-miR-9
PHF17	PHD finger protein 17	4	rno-miR-218,rno-miR-301a,rno-miR-137,rno-miR-135a
PHF15	PHD finger protein 15	4	rno-miR-218,rno-miR-125b-5p,rno-miR-125b-5p,rno-miR-92a
PFN2	profilin 2	4	rno-miR-30a,rno-miR-133a,rno-miR-20a,rno-miR-20a
PCGF3	polycomb group ring finger 3	4	rno-miR-132,rno-miR-142-5p,rno-miR-92a,rno-let-7a
PAN3	PAN3 poly(A) specific ribonuclease subunit homolog (S. cerevisiae)	4	rno-miR-301a,rno-miR-133a,rno-miR-21,rno-miR-26a
PALM2	paralemmin 2	4	rno-miR-34a,rno-miR-27a,rno-miR-181b,rno-miR-132,rno-miR-137
PAK2	p21 protein (Cdc42/Rac)-activated kinase 2	4	rno-miR-23b,rno-miR-26a,rno-miR-137,rno-miR-9
OSBPL11	oxysterol binding protein-like 11	4	rno-miR-148b-3p,rno-miR-26a,rno-miR-26a,rno-miR-27a
ODZ3	odz, odd Oz/ten-m homolog 3 (Drosophila)	4	rno-miR-30a,rno-miR-18a,rno-miR-218,rno-miR-497
ODZ1	odz, odd Oz/ten-m homolog 1(Drosophila)	4	rno-miR-9,rno-miR-20a,rno-miR-190,rno-miR-23b
NXT2	nuclear transport factor 2-like export factor 2	4	rno-miR-206,rno-miR-137,rno-miR-27a,rno-miR-18a
NRP1	neuropilin 1	4	rno-miR-148b-3p,rno-miR-206,rno-miR-9,rno-miR-301a
NR4A3	nuclear receptor subfamily 4, group A, member 3	4	rno-miR-335,rno-miR-92a,rno-miR-20a,rno-miR-20a
NR3C2	nuclear receptor subfamily 3, group C, member 2	4	rno-miR-135a,rno-miR-135a,rno-miR-301a,rno-miR-19a
NPAT	nuclear protein, ataxia-telangiectasia locus	4	rno-miR-301a,rno-miR-142-5p,rno-miR-20a,rno-miR-135a
NOTCH2	Notch homolog 2 (Drosophila)	4	rno-miR-18a,rno-miR-34a,rno-miR-21,rno-miR-9
NLK	nemo-like kinase	4	rno-miR-92a,rno-miR-221,rno-miR-27a,rno-miR-181b
NIPBL	Nipped-B homolog (Drosophila)	4	rno-miR-324-5p,rno-miR-181b,rno-miR-26a,rno-miR-92a
NIPA1	non imprinted in Prader-Willi/Angelman syndrome 1	4	rno-miR-335,rno-miR-19a,rno-miR-125b-5p,rno-let-7a
NDEL1	nudE nuclear distribution gene E homolog (A. nidulans)-like 1	4	rno-miR-103,rno-miR-30a,rno-miR-20a,rno-miR-301a
NCKIPSD	NCK interacting protein with SH3 domain	4	rno-miR-148b-3p,rno-miR-135a,rno-miR-301a,rno-miR-19a
NAP1L1	nucleosome assembly protein 1-like 1	4	rno-miR-23b,rno-let-7a,rno-miR-9,rno-miR-221
NAMPT	nicotinamide phosphoribosyltransferase	4	rno-miR-135a,rno-miR-26a,rno-miR-206,rno-miR-34a
N4BP1	NEDD4 binding protein 1	4	rno-miR-497,rno-miR-103,rno-miR-335,rno-miR-23b
MYLK	myosin light chain kinase	4	rno-miR-18a,rno-miR-206,rno-miR-497,rno-miR-497
MTMR4	myotubularin related protein 4	4	rno-miR-133a,rno-miR-103,rno-miR-497,rno-miR-27a
MTMR12	myotubularin related protein 12	4	rno-miR-148b-3p,rno-miR-135a,rno-miR-21,rno-miR-181b
MTDH	metadherin	4	rno-miR-30a,rno-miR-26a,rno-miR-135a,rno-miR-30a
MOSPD1	motile sperm domain containing 1	4	rno-miR-218,rno-miR-218,rno-miR-148b-3p,rno-miR-181b
MON2	MON2 homolog (S. cerevisiae)	4	rno-miR-206,rno-miR-301a,rno-miR-19a,rno-miR-19a
MLL	myeloid/lymphoid or mixed-lineage leukemia (trithorax homolog, Drosophila)	4	rno-miR-148b-3p,rno-miR-221,rno-miR-148b-3p,rno-miR-301a
MITF	microphthalmia-associated transcription factor	4	rno-miR-218,rno-miR-137,rno-miR-148b-3p,rno-miR-23b
MET	met proto-oncogene (hepatocyte growth factor receptor)	4	rno-miR-23b,rno-miR-34a,rno-miR-34a,rno-miR-206
MESDC1	mesoderm development candidate 1	4	rno-miR-9,rno-miR-221,rno-miR-27a,rno-let-7a
MDGA1	MAM domain containing glycosylphosphatidylinositol anchor 1	4	rno-miR-218,rno-miR-218,rno-miR-9,rno-miR-18a
MDFIC	MyoD family inhibitor domain containing	4	rno-miR-23b,rno-miR-148b-3p,rno-miR-301a,rno-miR-19a
MBD6	methyl-CpG binding domain protein 6	4	rno-miR-19a,rno-miR-142-3p,rno-miR-218,rno-miR-137
MAPK6	mitogen-activated protein kinase 6	4	rno-miR-26a,rno-miR-221,rno-let-7a,rno-miR-19a
MAP3K3	mitogen-activated protein kinase kinase kinase 3	4	rno-miR-133a,rno-miR-9,rno-miR-132,rno-miR-181b
MAP3K12	mitogen-activated protein kinase kinase kinase 12	4	rno-miR-20a,rno-miR-30a,rno-miR-301a,rno-miR-19a
MAP2K4	mitogen-activated protein kinase kinase 4	4	rno-miR-27a,rno-miR-92a,rno-miR-92a,rno-miR-27a
MAML1	mastermind-like 1 (Drosophila)	4	rno-miR-30a,rno-miR-133a,rno-miR-137,rno-miR-23b
LYCAT	lysocardiolipin acyltransferase 1	4	rno-miR-30a,rno-miR-181b,rno-miR-301a,rno-miR-19a
LUZP1	leucine zipper protein 1	4	rno-miR-92a,rno-miR-409-5p,rno-miR-181b,rno-miR-497
LRP1B	low density lipoprotein-related protein 1B (deleted in tumors)	4	rno-miR-142-5p,rno-miR-497,rno-miR-103,rno-miR-301a
LRCH2	leucine-rich repeats and calponin homology (CH) domain containing 2	4	rno-miR-135a,rno-miR-30a,rno-miR-301a,rno-miR-19a
LONRF1	LON peptidase N-terminal domain and ring finger 1	4	rno-miR-27a,rno-miR-301a,rno-miR-19a,rno-miR-19a
LOC285636	chromosome 5 open reading frame 51	4	rno-miR-142-3p,rno-let-7a,rno-miR-497,rno-miR-206
LIMCH1	LIM and calponin homology domains 1	4	rno-miR-19a,rno-miR-92a,rno-miR-30a,rno-miR-137
LHFPL2	lipoma HMGIC fusion partner-like 2	4	rno-miR-92a,rno-miR-23b,rno-miR-92a,rno-miR-221
LEMD3	LEM domain containing 3	4	rno-miR-132,rno-miR-21,rno-miR-181b,rno-miR-137
LATS2	LATS, large tumor suppressor, homolog 2 (Drosophila)	4	rno-miR-135a,rno-miR-497,rno-miR-92a,rno-miR-103
KPNA3	karyopherin alpha 3 (importin alpha 4)	4	rno-miR-19a,rno-miR-497,rno-miR-20a,rno-miR-103
KLHDC5	kelch domain containing 5	4	rno-miR-26a,rno-miR-10b,rno-miR-9,rno-miR-21
KLF4	Kruppel-like factor 4 (gut)	4	rno-miR-92a,rno-miR-148b-3p,rno-miR-135a,rno-miR-103
KLF13	Kruppel-like factor 13	4	rno-miR-125b-5p,rno-miR-19a,rno-miR-301a,rno-miR-30a
KLF11	Kruppel-like factor 11	4	rno-miR-10a-5p,rno-miR-20a,rno-miR-339-5p,rno-miR-137
KITLG	KIT ligand	4	rno-miR-142-5p,rno-miR-34a,rno-miR-23b,rno-miR-9
KIAA2022	KIAA2022	4	rno-miR-206,rno-miR-181b,rno-miR-181b,rno-miR-142-5p
KIAA1715	KIAA1715	4	rno-miR-30a,rno-miR-26a,rno-miR-126,rno-miR-126
KIAA1522	KIAA1522	4	rno-miR-378,rno-miR-125b-5p,rno-miR-218,rno-miR-20a
KIAA1211	KIAA1211	4	rno-miR-19a,rno-miR-132,rno-miR-92a,rno-miR-30a
KIAA1128	KIAA1128	4	rno-miR-9,rno-miR-20a,rno-miR-19a,rno-miR-135a
KIAA1012	KIAA1012	4	rno-miR-27a,rno-miR-21,rno-miR-383,rno-miR-135a
KCNMB2	potassium large conductance calcium-activated channel, subfamily M, beta member 2	4	rno-miR-338,rno-miR-9,rno-miR-137,rno-miR-30a
KCNIP3	Kv channel interacting protein 3, calsenilin	4	rno-miR-206,rno-miR-218,rno-miR-218,rno-miR-125b-5p
KAT2B	K(lysine) acetyltransferase 2B	4	rno-miR-92a,rno-miR-142-3p,rno-miR-20a,rno-miR-137
JARID1B	lysine (K)-specific demethylase 5B	4	rno-miR-10b,rno-miR-18a,rno-miR-137,rno-miR-132
IRF4	interferon regulatory factor 4	4	rno-miR-125b-5p,rno-miR-27a,rno-miR-30a,rno-miR-497
IRF2	interferon regulatory factor 2	4	rno-miR-221,rno-miR-18a,rno-miR-23b,rno-miR-133a
IPPK	inositol 1,3,4,5,6-pentakisphosphate 2-kinase	4	rno-miR-23b,rno-miR-497,rno-miR-181b,rno-miR-27a
INTS2	integrator complex subunit 2	4	rno-miR-135a,rno-miR-26a,rno-let-7a,rno-miR-23b
INPP5A	inositol polyphosphate-5-phosphatase, 40kDa	4	rno-miR-137,rno-miR-142-3p,rno-miR-23b,rno-miR-17-3p
IGF1	insulin-like growth factor 1 (somatomedin C)	4	rno-miR-206,rno-miR-301a,rno-miR-18a,rno-miR-142-5p
HOXC8	homeobox C8	4	rno-miR-181b,rno-miR-148b-3p,rno-miR-181b,rno-miR-497
HOXB3	homeobox B3	4	rno-miR-10a-5p,rno-miR-125b-5p,rno-miR-27a,rno-miR-301a
HOXA11	homeobox A11	4	rno-miR-181b,rno-miR-23b,rno-miR-30a,rno-miR-9
HOXA10	homeobox A10	4	rno-miR-27a,rno-miR-135a,rno-miR-497,rno-miR-218
HNRNPU	heterogeneous nuclear ribonucleoprotein U (scaffold attachment factor A)	4	rno-miR-206,rno-miR-23b,rno-miR-19a,rno-miR-132
HMGA1	high mobility group AT-hook 1	4	rno-miR-26a,rno-miR-497,rno-let-7a,rno-miR-103
HIPK1	homeodomain interacting protein kinase 1	4	rno-miR-221,rno-miR-142-5p,rno-miR-9,rno-miR-142-5p
HIC1	hypermethylated in cancer 1	4	rno-miR-19a,rno-miR-137,rno-miR-23b,rno-miR-27a
HECA	headcase homolog (Drosophila)	4	rno-miR-190,rno-miR-181b,rno-miR-20a,rno-miR-301a
HCN3	hyperpolarization activated cyclic nucleotide-gated potassium channel 3	4	rno-miR-218,rno-miR-34a,rno-miR-34a,rno-miR-34a
GRSF1	G-rich RNA sequence binding factor 1	4	rno-miR-378,rno-miR-125b-5p,rno-miR-19a,rno-miR-142-5p
GRIA4	glutamate receptor, ionotrophic, AMPA 4	4	rno-miR-27a,rno-miR-218,rno-miR-27a,rno-miR-100
GPR64	G protein-coupled receptor 64	4	rno-miR-34a,rno-miR-21,rno-miR-21,rno-miR-23b
GPD2	glycerol-3-phosphate dehydrogenase 2 (mitochondrial)	4	rno-miR-206,rno-miR-181b,rno-miR-132,rno-miR-137
GNPNAT1	glucosamine-phosphate N-acetyltransferase 1	4	rno-miR-9,rno-miR-23b,rno-miR-206,rno-miR-26a
GLCE	glucuronic acid epimerase	4	rno-miR-218,rno-miR-218,rno-miR-23b,rno-miR-142-5p
GJA1	gap junction protein, alpha 1, 43kDa	4	rno-miR-301a,rno-miR-206,rno-miR-206,rno-miR-19a
GHR	growth hormone receptor	4	rno-miR-142-3p,rno-miR-497,rno-miR-135a,rno-let-7a
GGA3	golgi associated, gamma adaptin ear containing, ARF binding protein 3	4	rno-miR-497,rno-miR-301a,rno-miR-103,rno-let-7a
GALNT1	UDP-N-acetyl-alpha-D-galactosamine:polypeptide N-acetylgalactosaminyltransferase 1 (GalNAc-T1)	4	rno-miR-10a-5p,rno-let-7a,rno-miR-30a,rno-miR-497
FURIN	furin (paired basic amino acid cleaving enzyme)	4	rno-miR-9,rno-miR-137,rno-miR-133a,rno-miR-20a
FRYL	FRY-like	4	rno-miR-181b,rno-miR-18a,rno-miR-27a,rno-miR-383
FOXN2	forkhead box N2	4	rno-miR-9,rno-miR-221,rno-miR-92a,rno-miR-34a
FOSB	FBJ murine osteosarcoma viral oncogene homolog B	4	rno-miR-27a,rno-miR-19a,rno-miR-23b,rno-miR-206
FLJ36031	hypothetical protein FLJ36031	4	rno-miR-132,rno-let-7a,rno-miR-20a,rno-miR-125b-5p
FLJ20309	INO80 complex subunit D	4	rno-miR-181b,rno-miR-10a-5p,rno-miR-125b-5p,rno-miR-30a
FKBP1A	FK506 binding protein 1A, 12kDa	4	rno-miR-338,rno-miR-142-3p,rno-miR-135a,rno-miR-338
FGD6	FYVE, RhoGEF and PH domain containing 6	4	rno-miR-34a,rno-miR-27a,rno-let-7a,rno-miR-30a
FBXO45	F-box protein 45	4	rno-miR-142-5p,rno-miR-30a,rno-miR-125b-5p,rno-let-7a
FBXO33	F-box protein 33	4	rno-miR-206,rno-miR-27a,rno-miR-181b,rno-miR-126
FBXO10	F-box protein 10	4	rno-miR-125b-5p,rno-miR-103,rno-miR-27a,rno-miR-34a
FBN1	fibrillin 1	4	rno-miR-9,rno-miR-148b-3p,rno-miR-9,rno-miR-23b
FAM98A	family with sequence similarity 98, member A	4	rno-miR-26a,rno-miR-26a,rno-miR-137,rno-miR-27a
FAM73B	family with sequence similarity 73, member B	4	rno-miR-206,rno-miR-181b,rno-miR-142-5p,rno-miR-301a
EVI1	ecotropic viral integration site 1	4	rno-miR-338,rno-miR-19a,rno-miR-206,rno-miR-133a
ESRRA	estrogen-related receptor alpha	4	rno-miR-125b-5p,rno-miR-137,rno-miR-137,rno-miR-135a
EREG	epiregulin	4	rno-miR-20a,rno-miR-301a,rno-miR-301a,rno-miR-19a
EPHA4	EPH receptor A4	4	rno-miR-20a,rno-miR-21,rno-miR-20a,rno-let-7a
ENAH	enabled homolog (Drosophila)	4	rno-miR-497,rno-miR-9,rno-miR-378,rno-miR-301a
EN2	engrailed homeobox 2	4	rno-miR-27a,rno-miR-181b,rno-miR-103,rno-miR-9
ELK3	ELK3, ETS-domain protein (SRF accessory protein 2)	4	rno-miR-135a,rno-miR-301a,rno-miR-20a,rno-miR-19a
ELFN2	extracellular leucine-rich repeat and fibronectin type III domain containing 2	4	rno-miR-27a,rno-miR-137,rno-miR-92a,rno-miR-218
ELAVL2	ELAV (embryonic lethal, abnormal vision, Drosophila)-like 2 (Hu antigen B)	4	rno-miR-142-5p,rno-miR-148b-3p,rno-miR-10a-5p,rno-miR-181b
EIF4G2	eukaryotic translation initiation factor 4 gamma, 2	4	rno-let-7a,rno-miR-26a,rno-miR-26a,rno-miR-20a
EBF3	early B-cell factor 3	4	rno-miR-23b,rno-miR-190,rno-miR-218,rno-miR-27a
E2F3	E2F transcription factor 3	4	rno-miR-34a,rno-miR-10a-5p,rno-miR-497,rno-miR-125b-5p
DYRK1A	dual-specificity tyrosine-(Y)-phosphorylation regulated kinase 1A	4	rno-miR-378,rno-miR-9,rno-miR-26a,rno-miR-27a
DUSP8	dual specificity phosphatase 8	4	rno-miR-21,rno-miR-135a,rno-miR-137,rno-miR-20a
DSEL	dermatan sulfate epimerase-like	4	rno-miR-301a,rno-miR-19a,rno-miR-497,rno-miR-206
DPYSL2	dihydropyrimidinase-like 2	4	rno-miR-301a,rno-miR-20a,rno-miR-17-3p,rno-miR-181b
DNAJC16	DnaJ (Hsp40) homolog, subfamily C, member 16	4	rno-miR-34a,rno-miR-301a,rno-miR-20a,rno-miR-19a
DNAJC13	DnaJ (Hsp40) homolog, subfamily C, member 13	4	rno-miR-181b,rno-miR-27a,rno-miR-30a,rno-miR-218
DNAJB9	DnaJ (Hsp40) homolog, subfamily B, member 9	4	rno-miR-92a,rno-miR-20a,rno-miR-27a,rno-let-7a
DMXL1	Dmx-like 1	4	rno-miR-148b-3p,rno-miR-92a,rno-miR-23b,rno-miR-26a
DLL1	delta-like 1 (Drosophila)	4	rno-miR-103,rno-miR-301a,rno-miR-497,rno-miR-497
DKFZP564O0823	DKFZP564O0823 protein	4	rno-miR-125b-5p,rno-let-7a,rno-miR-19a,rno-miR-34a
DICER1	dicer 1, ribonuclease type III	4	rno-miR-103,rno-miR-148b-3p,rno-miR-301a,rno-miR-19a
DDX3Y	DEAD (Asp-Glu-Ala-Asp) box polypeptide 3, Y-linked	4	rno-miR-497,rno-miR-92a,rno-miR-19a,rno-miR-135a
DCLK1	doublecortin-like kinase 1	4	rno-miR-497,rno-miR-383,rno-miR-103,rno-miR-137
DAAM1	dishevelled associated activator of morphogenesis 1	4	rno-miR-335,rno-miR-218,rno-miR-34a,rno-miR-206
CSDA	cold shock domain protein A	4	rno-miR-9,rno-miR-137,rno-miR-9,rno-miR-338
CS	citrate synthase	4	rno-miR-19a,rno-miR-23b,rno-miR-148b-3p,rno-miR-299
CRK	v-crk sarcoma virus CT10 oncogene homolog (avian)	4	rno-miR-20a,rno-miR-133a,rno-miR-142-3p,rno-miR-126
CPLX2	complexin 2	4	rno-miR-135a,rno-miR-206,rno-miR-206,rno-miR-34a
COPS2	COP9 constitutive photomorphogenic homolog subunit 2 (Arabidopsis)	4	rno-miR-497,rno-miR-17-3p,rno-miR-103,rno-miR-26a
CNTNAP1	contactin associated protein 1	4	rno-miR-135a,rno-miR-20a,rno-miR-133a,rno-miR-34a
CNOT7	CCR4-NOT transcription complex, subunit 7	4	rno-miR-20a,rno-miR-27a,rno-miR-301a,rno-miR-19a
CLIP4	CAP-GLY domain containing linker protein family, member 4	4	rno-miR-19a,rno-miR-19a,rno-miR-20a,rno-miR-20a
CHST1	carbohydrate (keratan sulfate Gal-6) sulfotransferase 1	4	rno-miR-301a,rno-miR-30a,rno-miR-27a,rno-miR-19a
CHKA	choline kinase alpha	4	rno-miR-30a,rno-miR-27a,rno-miR-92a,rno-miR-27a
CHD9	chromodomain helicase DNA binding protein 9	4	rno-miR-137,rno-miR-20a,rno-miR-181b,rno-miR-92a
CENTB2	ArfGAP with coiled-coil, ankyrin repeat and PH domains 2	4	rno-miR-181b,rno-miR-30a,rno-miR-181b,rno-miR-142-5p
CECR6	cat eye syndrome chromosome region, candidate 6	4	rno-miR-497,rno-miR-27a,rno-miR-10a-5p,rno-miR-103
CDC25A	cell division cycle 25 homolog A (S. pombe)	4	rno-miR-497,rno-miR-9,rno-let-7a,rno-miR-34a
CCNT2	cyclin T2	4	rno-miR-23b,rno-miR-30a,rno-miR-497,rno-miR-142-5p
CCNL2	cyclin L2	4	rno-miR-23b,rno-miR-92a,rno-miR-26a,rno-miR-181b
CCNJ	cyclin J	4	rno-miR-27a,rno-miR-125b-5p,rno-let-7a,rno-miR-181b
CCDC6	coiled-coil domain containing 6	4	rno-miR-148b-3p,rno-miR-26a,rno-miR-23b,rno-miR-9
CC2D1B	coiled-coil and C2 domain containing 1B	4	rno-miR-497,rno-miR-9,rno-miR-221,rno-miR-103
CASZ1	castor zinc finger 1	4	rno-miR-221,rno-miR-26a,rno-miR-135a,rno-miR-26a
CAPN6	calpain 6	4	rno-miR-497,rno-miR-142-3p,rno-miR-23b,rno-miR-497
CADM2	cell adhesion molecule 2	4	rno-miR-18a,rno-miR-218,rno-miR-20a,rno-miR-338
C9orf69	chromosome 9 open reading frame 69	4	rno-miR-301a,rno-miR-497,rno-miR-19a,rno-miR-103
C9orf150	chromosome 9 open reading frame 150	4	rno-miR-497,rno-miR-137,rno-miR-92a,rno-miR-125b-5p
C5orf13	chromosome 5 open reading frame 13	4	rno-miR-132,rno-miR-27a,rno-miR-137,rno-miR-18a
C3orf70	chromosome 3 open reading frame 70	4	rno-miR-218,rno-miR-221,rno-miR-19a,rno-miR-20a
C20orf39	chromosome 20 open reading frame 39	4	rno-miR-92a,rno-miR-497,rno-miR-103,rno-miR-137
C17orf39	chromosome 17 open reading frame 39	4	rno-miR-21,rno-miR-92a,rno-miR-181b,rno-miR-20a
C14orf43	chromosome 14 open reading frame 43	4	rno-miR-132,rno-miR-181b,rno-miR-34a,rno-miR-10b
C14orf28	chromosome 14 open reading frame 28	4	rno-miR-20a,rno-let-7a,rno-miR-30a,rno-miR-34a
C14orf147	chromosome 14 open reading frame 147	4	rno-miR-221,rno-miR-19a,rno-miR-132,rno-miR-9
C14orf129	chromosome 14 open reading frame 129	4	rno-miR-19a,rno-miR-181b,rno-miR-30a,rno-miR-9
BTBD10	BTB (POZ) domain containing 10	4	rno-miR-20a,rno-miR-142-5p,rno-miR-9,rno-miR-30a
BRUNOL4	bruno-like 4, RNA binding protein (Drosophila)	4	rno-miR-133a,rno-miR-133a,rno-miR-190,rno-miR-9
BRD1	bromodomain containing 1	4	rno-miR-30a,rno-miR-181b,rno-miR-142-5p,rno-miR-137
BOLL	bol, boule-like (Drosophila)	4	rno-miR-132,rno-miR-206,rno-miR-378,rno-miR-21
BMF	Bcl2 modifying factor	4	rno-miR-221,rno-miR-125b-5p,rno-miR-125b-5p,rno-miR-125b-5p
BIRC6	baculoviral IAP repeat-containing 6	4	rno-miR-218,rno-miR-181b,rno-miR-181b,rno-miR-30a
BCLAF1	BCL2-associated transcription factor 1	4	rno-miR-142-3p,rno-miR-181b,rno-miR-9,rno-miR-181b
BCL11B	B-cell CLL/lymphoma 11B (zinc finger protein)	4	rno-miR-92a,rno-miR-218,rno-miR-20a,rno-miR-20a
B4GALT5	UDP-Gal:betaGlcNAc beta 1,4- galactosyltransferase, polypeptide 5	4	rno-miR-148b-3p,rno-miR-135a,rno-miR-301a,rno-miR-19a
ATPAF1	ATP synthase mitochondrial F1 complex assembly factor 1	4	rno-let-7a,rno-miR-26a,rno-miR-137,rno-miR-21
ATP6AP2	ATPase, H+ transporting, lysosomal accessory protein 2	4	rno-miR-148b-3p,rno-miR-133a,rno-miR-148b-3p,rno-miR-206
ATP1B1	ATPase, Na+/K+ transporting, beta 1 polypeptide	4	rno-miR-142-5p,rno-miR-9,rno-miR-335,rno-miR-181b
ASXL2	additional sex combs like 2 (Drosophila)	4	rno-miR-301a,rno-miR-206,rno-miR-18a,rno-miR-19a
ARPP-19	cAMP-regulated phosphoprotein, 19kDa	4	rno-miR-148b-3p,rno-miR-19a,rno-let-7a,rno-miR-218
ARMC1	armadillo repeat containing 1	4	rno-miR-103,rno-miR-92a,rno-miR-92a,rno-miR-137
ARL4C	ADP-ribosylation factor-like 4C	4	rno-miR-26a,rno-miR-20a,rno-miR-9,rno-miR-27a
ARID4B	AT rich interactive domain 4B (RBP1-like)	4	rno-miR-137,rno-miR-20a,rno-miR-30a,rno-miR-218
ARID3B	AT rich interactive domain 3B (BRIGHT-like)	4	rno-let-7a,rno-miR-9,rno-miR-125b-5p,rno-miR-23b
ARID2	AT rich interactive domain 2 (ARID, RFX-like)	4	rno-miR-383,rno-miR-27a,rno-miR-132,rno-miR-26a
AP4E1	adaptor-related protein complex 4, epsilon 1 subunit	4	rno-miR-148b-3p,rno-miR-30a,rno-miR-9,rno-miR-30a
ANKRD50	ankyrin repeat domain 50	4	rno-miR-125b-5p,rno-miR-181b,rno-miR-18a,rno-miR-23b
ANKFY1	ankyrin repeat and FYVE domain containing 1	4	rno-miR-10a-5p,rno-let-7a,rno-miR-181b,rno-miR-20a
ALS2CR2	STE20-related kinase adaptor beta	4	rno-miR-26a,rno-miR-26a,rno-miR-497,rno-miR-148b-3p
ALS2CR13	family with sequence similarity 117, member B	4	rno-miR-103,rno-miR-20a,rno-miR-133a,rno-miR-137
AK3L1	adenylate kinase 3-like 1	4	rno-miR-497,rno-miR-103,rno-miR-301a,rno-miR-9
AHCYL2	S-adenosylhomocysteine hydrolase-like 2	4	rno-miR-137,rno-miR-497,rno-miR-497,rno-miR-34a
AFAP1	actin filament associated protein 1	4	rno-miR-181b,rno-miR-133a,rno-miR-27a,rno-miR-9
AEBP2	AE binding protein 2	4	rno-miR-135a,rno-miR-18a,rno-miR-9,rno-miR-17-3p
ADRB1	adrenergic, beta-1-, receptor	4	rno-miR-92a,rno-miR-19a,rno-let-7a,rno-miR-19a
ADIPOR2	adiponectin receptor 2	4	rno-miR-19a,rno-miR-34a,rno-miR-190,rno-let-7a
ADAMTS18	ADAM metallopeptidase with thrombospondin type 1 motif, 18	4	rno-miR-181b,rno-miR-148b-3p,rno-miR-301a,rno-miR-19a
ACVR2B	activin A receptor, type IIB	4	rno-miR-103,rno-miR-132,rno-miR-181b,rno-miR-497
ABBA-1	metastasis suppressor 1-like	4	rno-miR-27a,rno-miR-148b-3p,rno-miR-127,rno-miR-378
ZNF516	zinc finger protein 516	3	rno-miR-132,rno-miR-137,rno-let-7a
ZNF395	zinc finger protein 395	3	rno-miR-23b,rno-miR-9,rno-miR-132
ZNF385A	zinc finger protein 385A	3	rno-miR-221,rno-miR-125b-5p,rno-miR-27a
ZNF236	zinc finger protein 236	3	rno-miR-20a,rno-miR-135a,rno-miR-218
ZNF148	zinc finger protein 148	3	rno-miR-20a,rno-miR-206,rno-miR-137
ZKSCAN1	zinc finger with KRAB and SCAN domains 1	3	rno-miR-9,rno-miR-497,rno-miR-103
ZFYVE9	zinc finger, FYVE domain containing 9	3	rno-miR-20a,rno-miR-301a,rno-miR-19a
ZFYVE1	zinc finger, FYVE domain containing 1	3	rno-miR-132,rno-miR-125b-5p,rno-miR-132
ZDHHC18	zinc finger, DHHC-type containing 18	3	rno-miR-19a,rno-miR-338,rno-miR-26a
ZCCHC3	zinc finger, CCHC domain containing 3	3	rno-miR-497,rno-miR-135a,rno-miR-21
ZCCHC14	zinc finger, CCHC domain containing 14	3	rno-miR-142-5p,rno-miR-301a,rno-miR-142-3p
ZC3H6	zinc finger CCCH-type containing 6	3	rno-miR-137,rno-miR-497,rno-miR-181b
ZC3H4	zinc finger CCCH-type containing 4	3	rno-miR-34a,rno-miR-324-5p,rno-miR-127
ZBTB9	zinc finger and BTB domain containing 9	3	rno-miR-20a,rno-miR-125b-5p,rno-miR-497
ZBTB7A	zinc finger and BTB domain containing 7A	3	rno-miR-30a,rno-miR-20a,rno-miR-137
ZBTB47	zinc finger and BTB domain containing 47	3	rno-miR-20a,rno-miR-125b-5p,rno-miR-18a
YWHAG	tyrosine 3-monooxygenase/tryptophan 5-monooxygenase activation protein, gamma polypeptide	3	rno-miR-221,rno-miR-181b,rno-miR-23b
XPO4	exportin 4	3	rno-miR-148b-3p,rno-miR-133a,rno-miR-137
XIAP	X-linked inhibitor of apoptosis	3	rno-miR-27a,rno-miR-181b,rno-miR-23b
WWP1	WW domain containing E3 ubiquitin protein ligase 1	3	rno-miR-21,rno-miR-30a,rno-miR-497
WSCD2	WSC domain containing 2	3	rno-miR-135a,rno-miR-34a,rno-miR-181b
WNT3A	wingless-type MMTV integration site family, member 3A	3	rno-miR-497,rno-miR-27a,rno-miR-103
WDR47	WD repeat domain 47	3	rno-miR-221,rno-miR-497,rno-miR-218
WDR45L	WDR45-like	3	rno-miR-19a,rno-miR-27a,rno-miR-135a
WDFY3	WD repeat and FYVE domain containing 3	3	rno-miR-301a,rno-miR-20a,rno-miR-19a
VSX1	visual system homeobox 1	3	rno-miR-20a,rno-miR-135a,rno-miR-181b
VPS4B	vacuolar protein sorting 4 homolog B (S. cerevisiae)	3	rno-miR-19a,rno-miR-125b-5p,rno-miR-27a
VPS37A	vacuolar protein sorting 37 homolog A (S. cerevisiae)	3	rno-miR-301a,rno-miR-19a,rno-miR-218
VLDLR	very low density lipoprotein receptor	3	rno-miR-135a,rno-miR-20a,rno-miR-20a
VANGL2	vang-like 2 (van gogh, Drosophila)	3	rno-miR-26a,rno-miR-335,rno-miR-27a
VAMP3	vesicle-associated membrane protein 3 (cellubrevin)	3	rno-miR-19a,rno-miR-9,rno-miR-142-3p
UTRN	utrophin	3	rno-miR-142-3p,rno-let-7a,rno-miR-206
USP9X	ubiquitin specific peptidase 9, X-linked	3	rno-miR-132,rno-miR-26a,rno-miR-17-3p
USP7	ubiquitin specific peptidase 7 (herpes virus-associated)	3	rno-miR-409-5p,rno-miR-148b-3p,rno-miR-338
USP48	ubiquitin specific peptidase 48	3	rno-miR-30a,rno-miR-148b-3p,rno-miR-301a
USP46	ubiquitin specific peptidase 46	3	rno-miR-27a,rno-miR-10a-5p,rno-miR-20a
USP28	ubiquitin specific peptidase 28	3	rno-miR-92a,rno-miR-335,rno-miR-137
USP15	ubiquitin specific peptidase 15	3	rno-miR-497,rno-miR-26a,rno-miR-497
UNC84B	unc-84 homolog B (C. elegans)	3	rno-miR-103,rno-miR-221,rno-miR-148b-3p
UNC13A	unc-13 homolog A (C. elegans)	3	rno-miR-301a,rno-miR-133a,rno-miR-19a
UCP3	uncoupling protein 3 (mitochondrial, proton carrier)	3	rno-miR-148b-3p,rno-miR-301a,rno-miR-19a
UBXD8	Fas associated factor family member 2	3	rno-miR-103,rno-miR-30a,rno-miR-9
UBN1	ubinuclein 1	3	rno-miR-125b-5p,rno-miR-30a,rno-miR-206
UBFD1	ubiquitin family domain containing 1	3	rno-miR-135a,rno-miR-338,rno-miR-497
UBE4B	ubiquitination factor E4B (UFD2 homolog, yeast)	3	rno-miR-497,rno-miR-26a,rno-miR-9
UBE2Z	ubiquitin-conjugating enzyme E2Z	3	rno-miR-92a,rno-miR-9,rno-miR-18a
UBE2R2	ubiquitin-conjugating enzyme E2R 2	3	rno-miR-23b,rno-miR-125b-5p,rno-miR-103
UBE2L3	ubiquitin-conjugating enzyme E2L 3	3	rno-miR-409-5p,rno-miR-125b-5p,rno-miR-181b
UBE2H	ubiquitin-conjugating enzyme E2H (UBC8 homolog, yeast)	3	rno-miR-218,rno-miR-206,rno-miR-181b
UBE2D1	ubiquitin-conjugating enzyme E2D 1 (UBC4/5 homolog, yeast)	3	rno-miR-301a,rno-miR-23b,rno-miR-148b-3p
TXNDC5	thioredoxin domain containing 5 (endoplasmic reticulum)	3	rno-miR-135a,rno-miR-181b,rno-miR-9
TTPAL	tocopherol (alpha) transfer protein-like	3	rno-miR-26a,rno-miR-206,rno-miR-133a
TTC7B	tetratricopeptide repeat domain 7B	3	rno-miR-23b,rno-miR-206,rno-miR-23b
TSPYL4	TSPY-like 4	3	rno-miR-26a,rno-miR-206,rno-miR-23b
TRIM36	tripartite motif-containing 36	3	rno-miR-20a,rno-miR-92a,rno-miR-30a
TRIM33	tripartite motif-containing 33	3	rno-miR-338,rno-miR-19a,rno-miR-137
TRAM2	translocation associated membrane protein 2	3	rno-miR-133a,rno-miR-92a,rno-miR-92a
TOX	thymocyte selection-associated high mobility group box	3	rno-miR-23b,rno-miR-221,rno-miR-181b
TOB1	transducer of ERBB2, 1	3	rno-miR-92a,rno-miR-26a,rno-miR-218
TNRC18	trinucleotide repeat containing 18	3	rno-miR-27a,rno-miR-142-3p,rno-miR-34a
TNKS	tankyrase, TRF1-interacting ankyrin-related ADP-ribose polymerase	3	rno-miR-142-3p,rno-miR-19a,rno-miR-21
TNFAIP1	tumor necrosis factor, alpha-induced protein 1 (endothelial)	3	rno-miR-181b,rno-miR-20a,rno-miR-497
TMUB2	transmembrane and ubiquitin-like domain containing 2	3	rno-miR-218,rno-miR-497,rno-miR-20a
TMTC2	transmembrane and tetratricopeptide repeat containing 2	3	rno-miR-299,rno-miR-103,rno-miR-27a
TMEM87A	transmembrane protein 87A	3	rno-miR-30a,rno-miR-497,rno-miR-92a
TMEM77	transmembrane protein 77	3	rno-miR-125b-5p,rno-miR-135a,rno-miR-9
TMEM20	transmembrane protein 20	3	rno-miR-497,rno-miR-103,rno-miR-338
TMEM2	transmembrane protein 2	3	rno-miR-23b,rno-let-7a,rno-miR-26a
TMEM188	transmembrane protein 188	3	rno-miR-142-5p,rno-miR-92a,rno-miR-137
TMEM16A	anoctamin 1, calcium activated chloride channel	3	rno-miR-9,rno-miR-19a,rno-miR-181b
TMEM168	transmembrane protein 168	3	rno-miR-125b-5p,rno-miR-20a,rno-miR-135a
TMED7	transmembrane emp24 protein transport domain containing 7	3	rno-miR-148b-3p,rno-miR-132,rno-miR-23b
TLK2	tousled-like kinase 2	3	rno-miR-27a,rno-miR-378,rno-miR-132
THRB	thyroid hormone receptor, beta (erythroblastic leukemia viral (v-erb-a) oncogene homolog 2, avian)	3	rno-miR-21,rno-miR-27a,rno-miR-21
THAP2	THAP domain containing, apoptosis associated protein 2	3	rno-miR-26a,rno-miR-23b,rno-miR-100
TGOLN2	trans-golgi network protein 2	3	rno-miR-125b-5p,rno-miR-20a,rno-miR-19a
TGIF1	TGFB-induced factor homeobox 1	3	rno-miR-19a,rno-miR-92a,rno-miR-23b
TGFBR3	transforming growth factor, beta receptor III	3	rno-miR-103,rno-miR-23b,rno-miR-497
TESK2	testis-specific kinase 2	3	rno-miR-9,rno-miR-301a,rno-miR-19a
TEAD1	TEA domain family member 1 (SV40 transcriptional enhancer factor)	3	rno-miR-92a,rno-miR-299,rno-miR-23b
TCF4	transcription factor 4	3	rno-miR-190,rno-miR-137,rno-miR-142-5p
TBC1D9	TBC1 domain family, member 9 (with GRAM domain)	3	rno-miR-23b,rno-miR-142-5p,rno-miR-20a
TBC1D8	TBC1 domain family, member 8 (with GRAM domain)	3	rno-miR-301a,rno-miR-338,rno-miR-19a
TBC1D4	TBC1 domain family, member 4	3	rno-miR-26a,rno-miR-181b,rno-miR-27a
TBC1D1	TBC1 (tre-2/USP6, BUB2, cdc16) domain family, member 1	3	rno-miR-137,rno-miR-125b-5p,rno-miR-181b
TARDBP	TAR DNA binding protein	3	rno-miR-142-3p,rno-miR-137,rno-miR-301a
TAOK1	TAO kinase 1	3	rno-miR-142-3p,rno-miR-30a,rno-miR-30a
TAGAP	T-cell activation RhoGTPase activating protein	3	rno-miR-92a,rno-miR-21,rno-miR-20a
SYT11	synaptotagmin XI	3	rno-miR-19a,rno-miR-335,rno-let-7a
SYPL1	synaptophysin-like 1	3	rno-miR-30a,rno-miR-218,rno-miR-142-3p
SULF1	sulfatase 1	3	rno-miR-378,rno-miR-206,rno-miR-148b-3p
STX6	syntaxin 6	3	rno-miR-206,rno-miR-20a,rno-miR-301a
STX3	syntaxin 3	3	rno-let-7a,rno-miR-142-5p,rno-miR-148b-3p
STRN3	striatin, calmodulin binding protein 3	3	rno-miR-34a,rno-miR-383,rno-miR-142-3p
STAM2	signal transducing adaptor molecule (SH3 domain and ITAM motif) 2	3	rno-miR-335,rno-miR-218,rno-miR-19a
STAM	signal transducing adaptor molecule (SH3 domain and ITAM motif) 1	3	rno-miR-148b-3p,rno-miR-142-3p,rno-miR-9
STAG2	stromal antigen 2	3	rno-miR-21,rno-miR-409-5p,rno-miR-30a
STAC	SH3 and cysteine rich domain	3	rno-miR-9,rno-miR-137,rno-miR-30a
ST8SIA1	ST8 alpha-N-acetyl-neuraminide alpha-2,8-sialyltransferase 1	3	rno-miR-221,rno-miR-221,rno-let-7a
ST18	suppression of tumorigenicity 18 (breast carcinoma) (zinc finger protein)	3	rno-miR-301a,rno-miR-137,rno-miR-301a
SRPR	signal recognition particle receptor (docking protein)	3	rno-miR-497,rno-miR-92a,rno-miR-34a
SR140	U2-associated SR140 protein	3	rno-miR-20a,rno-miR-335,rno-miR-23b
SPSB4	splA/ryanodine receptor domain and SOCS box containing 4	3	rno-miR-23b,rno-miR-497,rno-miR-497
SPRY4	sprouty homolog 4 (Drosophila)	3	rno-miR-181b,rno-miR-181b,rno-miR-409-5p
SPRY1	sprouty homolog 1, antagonist of FGF signaling (Drosophila)	3	rno-miR-21,rno-miR-132,rno-miR-27a
SPRED2	sprouty-related, EVH1 domain containing 2	3	rno-miR-218,rno-miR-221,rno-miR-17-3p
SPEN	spen homolog, transcriptional regulator (Drosophila)	3	rno-miR-301a,rno-miR-30a,rno-miR-142-5p
SP3	Sp3 transcription factor	3	rno-miR-133a,rno-miR-135a,rno-miR-135a
SP1	Sp1 transcription factor	3	rno-miR-335,rno-miR-324-5p,rno-miR-135a
SOX6	SRY (sex determining region Y)-box 6	3	rno-miR-19a,rno-miR-137,rno-miR-181b
SOLH	small optic lobes homolog (Drosophila)	3	rno-miR-133a,rno-miR-20a,rno-miR-27a
SOCS5	suppressor of cytokine signaling 5	3	rno-miR-9,rno-miR-9,rno-miR-301a
SOCS3	suppressor of cytokine signaling 3	3	rno-miR-30a,rno-miR-19a,rno-miR-218
SOCS1	suppressor of cytokine signaling 1	3	rno-miR-142-5p,rno-miR-30a,rno-miR-19a
SNX5	sorting nexin 5	3	rno-miR-23b,rno-miR-301a,rno-let-7a
SNX29	sorting nexin 29	3	rno-miR-132,rno-miR-19a,rno-miR-21
SNX25	sorting nexin 25	3	rno-miR-9,rno-miR-137,rno-miR-92a
SNX2	sorting nexin 2	3	rno-miR-301a,rno-miR-206,rno-miR-299
SNN	stannin	3	rno-miR-92a,rno-miR-26a,rno-miR-148b-3p
SNIP1	Smad nuclear interacting protein 1	3	rno-miR-335,rno-miR-9,rno-miR-301a
SMOC1	SPARC related modular calcium binding 1	3	rno-miR-20a,rno-miR-301a,rno-miR-19a
SMEK1	SMEK homolog 1, suppressor of mek1 (Dictyostelium)	3	rno-miR-17-3p,rno-miR-125b-5p,rno-miR-137
SMC6	structural maintenance of chromosomes 6	3	rno-miR-34a,rno-miR-137,rno-miR-190
SLC9A1	solute carrier family 9 (sodium/hydrogen exchanger), member 1	3	rno-miR-9,rno-miR-92a,rno-miR-19a
SLC8A2	solute carrier family 8 (sodium/calcium exchanger), member 2	3	rno-miR-125b-5p,rno-miR-103,rno-miR-206
SLC8A1	solute carrier family 8 (sodium/calcium exchanger), member 1	3	rno-miR-9,rno-miR-206,rno-miR-19a
SLC7A2	solute carrier family 7 (cationic amino acid transporter, y+ system), member 2	3	rno-miR-133a,rno-miR-34a,rno-miR-142-5p
SLC5A3	solute carrier family 5 (sodium/myo-inositol cotransporter), member 3	3	rno-miR-9,rno-miR-218,rno-miR-27a
SLC4A7	solute carrier family 4, sodium bicarbonate cotransporter, member 7	3	rno-miR-137,rno-miR-23b,rno-miR-497
SLC44A1	solute carrier family 44, member 1	3	rno-miR-206,rno-miR-301a,rno-miR-100
SLC36A1	solute carrier family 36 (proton/amino acid symporter), member 1	3	rno-miR-30a,rno-miR-30a,rno-miR-142-5p
SLC25A44	solute carrier family 25, member 44	3	rno-miR-148b-3p,rno-miR-20a,rno-miR-301a
SLC24A4	solute carrier family 24 (sodium/potassium/calcium exchanger), member 4	3	rno-miR-26a,rno-miR-218,rno-miR-19a
SKIP	inositol polyphosphate-5-phosphatase K	3	rno-miR-378,rno-miR-125b-5p,rno-miR-34a
SIM2	single-minded homolog 2 (Drosophila)	3	rno-miR-18a,rno-miR-135a,rno-miR-92a
SIAH1	seven in absentia homolog 1 (Drosophila)	3	rno-miR-299,rno-miR-10b,rno-miR-497
SHC4	SHC (Src homology 2 domain containing) family, member 4	3	rno-miR-218,rno-miR-20a,rno-miR-142-5p
SHANK2	SH3 and multiple ankyrin repeat domains 2	3	rno-miR-221,rno-miR-218,rno-miR-218
SH3D19	SH3 domain containing 19	3	rno-miR-301a,rno-miR-92a,rno-miR-19a
SH3BP4	SH3-domain binding protein 4	3	rno-miR-18a,rno-miR-125b-5p,rno-miR-218
SH2B3	SH2B adaptor protein 3	3	rno-miR-181b,rno-miR-9,rno-let-7a
SGMS1	sphingomyelin synthase 1	3	rno-miR-142-5p,rno-miR-135a,rno-miR-27a
SFRS7	splicing factor, arginine/serine-rich 7, 35kDa	3	rno-miR-30a,rno-miR-181b,rno-miR-299
SFRS1	splicing factor, arginine/serine-rich 1	3	rno-miR-27a,rno-miR-206,rno-miR-10a-5p
SETD5	SET domain containing 5	3	rno-miR-132,rno-miR-30a,rno-miR-92a
SETD3	SET domain containing 3	3	rno-miR-497,rno-miR-30a,rno-miR-142-5p
SERTAD2	SERTA domain containing 2	3	rno-miR-218,rno-miR-20a,rno-miR-135a
SEMA6A	sema domain, transmembrane domain (TM), and cytoplasmic domain, (semaphorin) 6A	3	rno-miR-27a,rno-miR-338,rno-miR-218
SEMA4G	sema domain, immunoglobulin domain (Ig), transmembrane domain (TM) and short cytoplasmic domain, (semaphorin) 4G	3	rno-miR-132,rno-miR-181b,rno-let-7a
SEMA4B	sema domain, immunoglobulin domain (Ig), transmembrane domain (TM) and short cytoplasmic domain, (semaphorin) 4B	3	rno-miR-20a,rno-miR-125b-5p,rno-miR-34a
SEMA3A	sema domain, immunoglobulin domain (Ig), short basic domain, secreted, (semaphorin) 3A	3	rno-miR-497,rno-miR-30a,rno-miR-497
SEC61A1	Sec61 alpha 1 subunit (S. cerevisiae)	3	rno-miR-133a,rno-miR-218,rno-miR-206
SEC22B	SEC22 vesicle trafficking protein homolog B (S. cerevisiae)	3	rno-miR-135a,rno-miR-206,rno-miR-19a
SEC14L1	SEC14-like 1 (S. cerevisiae)	3	rno-miR-23b,rno-let-7a,rno-miR-218
SCYL3	SCY1-like 3 (S. cerevisiae)	3	rno-miR-30a,rno-miR-9,rno-let-7a
SCOC	short coiled-coil protein	3	rno-miR-142-5p,rno-miR-497,rno-miR-26a
SCN2A	sodium channel, voltage-gated, type II, alpha subunit	3	rno-miR-103,rno-miR-132,rno-miR-30a
SACS	spastic ataxia of Charlevoix-Saguenay (sacsin)	3	rno-miR-20a,rno-miR-26a,rno-miR-9
RUNX1T1	runt-related transcription factor 1; translocated to, 1 (cyclin D-related)	3	rno-miR-497,rno-miR-103,rno-miR-23b
RTN1	reticulon 1	3	rno-miR-301a,rno-miR-26a,rno-miR-19a
RTF1	Rtf1, Paf1/RNA polymerase II complex component, homolog (S. cerevisiae)	3	rno-miR-26a,rno-miR-9,rno-miR-23b
RSPO3	R-spondin 3 homolog (Xenopus laevis)	3	rno-miR-497,rno-miR-206,rno-miR-103
RSPO2	R-spondin 2 homolog (Xenopus laevis)	3	rno-miR-135a,rno-let-7a,rno-miR-181b
RSBN1L	round spermatid basic protein 1-like	3	rno-miR-221,rno-miR-206,rno-miR-148b-3p
ROCK1	Rho-associated, coiled-coil containing protein kinase 1	3	rno-miR-190,rno-miR-135a,rno-miR-148b-3p
RNF4	ring finger protein 4	3	rno-miR-92a,rno-miR-137,rno-miR-221
RNF145	ring finger protein 145	3	rno-miR-181b,rno-miR-301a,rno-miR-19a
RNF139	ring finger protein 139	3	rno-miR-27a,rno-miR-218,rno-miR-27a
RNF125	ring finger protein 125	3	rno-miR-497,rno-miR-103,rno-miR-10b
RLF	rearranged L-myc fusion	3	rno-miR-142-3p,rno-miR-181b,rno-miR-26a
RIMS1	regulating synaptic membrane exocytosis 1	3	rno-miR-133a,rno-miR-135a,rno-miR-218
RIMBP2	RIMS binding protein 2	3	rno-miR-218,rno-miR-30a,rno-miR-218
RHPN2	rhophilin, Rho GTPase binding protein 2	3	rno-miR-92a,rno-miR-10a-5p,rno-miR-10b
RHOB	ras homolog gene family, member B	3	rno-miR-30a,rno-miR-19a,rno-miR-21
RFXDC1	regulatory factor X, 6	3	rno-miR-30a,rno-let-7a,rno-miR-30a
RFX5	regulatory factor X, 5 (influences HLA class II expression)	3	rno-miR-181b,rno-miR-378,rno-miR-125b-5p
RFFL	ring finger and FYVE-like domain containing 1	3	rno-miR-133a,rno-miR-142-5p,rno-miR-27a
RERE	arginine-glutamic acid dipeptide (RE) repeats	3	rno-miR-26a,rno-miR-142-3p,rno-miR-206
RECK	reversion-inducing-cysteine-rich protein with kazal motifs	3	rno-miR-21,rno-miR-497,rno-miR-181b
RCN1	reticulocalbin 1, EF-hand calcium binding domain	3	rno-miR-23b,rno-miR-26a,rno-let-7a
RBPMS2	RNA binding protein with multiple splicing 2	3	rno-miR-23b,rno-miR-27a,rno-miR-92a
RBM35B	epithelial splicing regulatory protein 2	3	rno-miR-19a,rno-miR-497,rno-miR-19a
RBM35A	epithelial splicing regulatory protein 1	3	rno-miR-23b,rno-miR-137,rno-miR-497
RBM3	RNA binding motif (RNP1, RRM) protein 3	3	rno-miR-181b,rno-miR-383,rno-miR-181b
RAVER2	ribonucleoprotein, PTB-binding 2	3	rno-miR-137,rno-miR-137,rno-miR-100
RASGEF1A	RasGEF domain family, member 1A	3	rno-miR-301a,rno-miR-20a,rno-miR-125b-5p
RASD1	RAS, dexamethasone-induced 1	3	rno-miR-20a,rno-miR-30a,rno-miR-301a
RARG	retinoic acid receptor, gamma	3	rno-miR-30a,rno-miR-142-3p,rno-miR-30a
RARB	retinoic acid receptor, beta	3	rno-miR-497,rno-miR-133a,rno-miR-30a
RAPH1	Ras association (RalGDS/AF-6) and pleckstrin homology domains 1	3	rno-miR-133a,rno-miR-338,rno-miR-20a
RAPGEF5	Rap guanine nucleotide exchange factor (GEF) 5	3	rno-miR-137,rno-miR-125b-5p,rno-miR-137
RANBP9	RAN binding protein 9	3	rno-miR-137,rno-miR-92a,rno-miR-26a
RANBP2	RAN binding protein 2	3	rno-let-7a,rno-miR-137,rno-miR-9
RAD23B	RAD23 homolog B (S. cerevisiae)	3	rno-miR-497,rno-miR-30a,rno-miR-181b
RACGAP1	Rac GTPase activating protein 1	3	rno-miR-20a,rno-miR-301a,rno-miR-19a
RABGAP1	RAB GTPase activating protein 1	3	rno-miR-18a,rno-miR-142-5p,rno-miR-299
RAB6B	RAB6B, member RAS oncogene family	3	rno-miR-142-5p,rno-miR-132,rno-let-7a
ProSAPiP1	ProSAPiP1 protein	3	rno-miR-9,rno-miR-132,rno-miR-137
PUM1	pumilio homolog 1 (Drosophila)	3	rno-miR-142-3p,rno-miR-181b,rno-miR-218
PTPRO	protein tyrosine phosphatase, receptor type, O	3	rno-miR-92a,rno-miR-133a,rno-miR-20a
PTPRG	protein tyrosine phosphatase, receptor type, G	3	rno-miR-301a,rno-miR-206,rno-miR-19a
PTBP2	polypyrimidine tract binding protein 2	3	rno-miR-10b,rno-miR-133a,rno-miR-132
PSD	pleckstrin and Sec7 domain containing	3	rno-miR-301a,rno-miR-19a,rno-miR-20a
PSAP	prosaposin	3	rno-miR-301a,rno-miR-19a,rno-miR-181b
PRKRIR	protein-kinase, interferon-inducible double stranded RNA dependent inhibitor, repressor of (P58 repressor)	3	rno-miR-23b,rno-miR-206,rno-miR-30a
PRKG1	protein kinase, cGMP-dependent, type I	3	rno-miR-218,rno-miR-103,rno-miR-497
PRKD3	protein kinase D3	3	rno-miR-137,rno-miR-301a,rno-miR-135a
PRKAA2	protein kinase, AMP-activated, alpha 2 catalytic subunit	3	rno-miR-335,rno-miR-27a,rno-miR-125b-5p
PRKAA1	protein kinase, AMP-activated, alpha 1 catalytic subunit	3	rno-miR-148b-3p,rno-miR-301a,rno-miR-181b
PPP6C	protein phosphatase 6, catalytic subunit	3	rno-miR-497,rno-miR-103,rno-miR-20a
PPP2R5E	protein phosphatase 2, regulatory subunit B', epsilon isoform	3	rno-miR-23b,rno-miR-19a,rno-miR-133a
PPP2R5C	protein phosphatase 2, regulatory subunit B', gamma isoform	3	rno-miR-135a,rno-miR-132,rno-miR-125b-5p
PPP2CA	protein phosphatase 2 (formerly 2A), catalytic subunit, alpha isoform	3	rno-miR-17-3p,rno-miR-133a,rno-miR-125b-5p
PPP1R3B	protein phosphatase 1, regulatory (inhibitor) subunit 3B	3	rno-miR-20a,rno-miR-21,rno-miR-23b
PPP1R16B	protein phosphatase 1, regulatory (inhibitor) subunit 16B	3	rno-miR-125b-5p,rno-miR-34a,rno-miR-23b
PPP1R15B	protein phosphatase 1, regulatory (inhibitor) subunit 15B	3	rno-let-7a,rno-miR-20a,rno-miR-26a
PPP1R12C	protein phosphatase 1, regulatory (inhibitor) subunit 12C	3	rno-miR-92a,rno-miR-135a,rno-miR-218
PPP1R11	protein phosphatase 1, regulatory (inhibitor) subunit 11	3	rno-miR-34a,rno-miR-34a,rno-miR-497
PPIF	peptidylprolyl isomerase F	3	rno-miR-23b,rno-miR-23b,rno-miR-27a
POU3F2	POU class 3 homeobox 2	3	rno-miR-148b-3p,rno-miR-301a,rno-miR-19a
POLS	polymerase (DNA directed) sigma	3	rno-miR-92a,rno-miR-142-3p,rno-miR-137
POLR3G	polymerase (RNA) III (DNA directed) polypeptide G (32kD)	3	rno-miR-30a,rno-miR-20a,rno-miR-30a
PLXNA2	plexin A2	3	rno-miR-142-5p,rno-miR-26a,rno-miR-497
PLDN	pallidin homolog (mouse)	3	rno-miR-181b,rno-let-7a,rno-miR-383
PLCG1	phospholipase C, gamma 1	3	rno-miR-34a,rno-miR-135a,rno-miR-218
PLAA	phospholipase A2-activating protein	3	rno-miR-148b-3p,rno-miR-301a,rno-miR-19a
PKP4	plakophilin 4	3	rno-miR-34a,rno-miR-23b,rno-miR-218
PKNOX1	PBX/knotted 1 homeobox 1	3	rno-miR-23b,rno-miR-19a,rno-miR-20a
PKIA	protein kinase (cAMP-dependent, catalytic) inhibitor alpha	3	rno-miR-27a,rno-miR-23b,rno-miR-34a
PIP4K2B	phosphatidylinositol-5-phosphate 4-kinase, type II, beta	3	rno-miR-23b,rno-miR-30a,rno-miR-133a
PIP4K2A	phosphatidylinositol-5-phosphate 4-kinase, type II, alpha	3	rno-miR-30a,rno-miR-20a,rno-miR-30a
PIK3CD	phosphoinositide-3-kinase, catalytic, delta polypeptide	3	rno-miR-30a,rno-miR-135a,rno-miR-142-5p
PIK3C2A	phosphoinositide-3-kinase, class 2, alpha polypeptide	3	rno-miR-218,rno-miR-301a,rno-miR-206
PIGA	phosphatidylinositol glycan anchor biosynthesis, class A	3	rno-miR-30a,rno-let-7a,rno-miR-148b-3p
PICALM	phosphatidylinositol binding clathrin assembly protein	3	rno-miR-30a,rno-miR-206,rno-miR-142-3p
PI4K2A	phosphatidylinositol 4-kinase type 2 alpha	3	rno-miR-148b-3p,rno-miR-9,rno-miR-218
PHLDB2	pleckstrin homology-like domain, family B, member 2	3	rno-miR-135a,rno-miR-9,rno-miR-26a
PHF13	PHD finger protein 13	3	rno-miR-9,rno-miR-19a,rno-miR-27a
PGM1	phosphoglucomutase 1	3	rno-miR-30a,rno-miR-142-3p,rno-miR-34a
PDPK1	3-phosphoinositide dependent protein kinase-1	3	rno-miR-23b,rno-miR-181b,rno-miR-27a
PDIK1L	PDLIM1 interacting kinase 1 like	3	rno-miR-497,rno-miR-206,rno-miR-133a
PDE3B	phosphodiesterase 3B, cGMP-inhibited	3	rno-miR-103,rno-miR-20a,rno-miR-27a
PCNX	pecanex homolog (Drosophila)	3	rno-miR-335,rno-miR-26a,rno-miR-301a
PCLO	piccolo (presynaptic cytomatrix protein)	3	rno-miR-142-5p,rno-miR-409-5p,rno-miR-218
PCGF5	polycomb group ring finger 5	3	rno-miR-497,rno-miR-103,rno-miR-9
PCDH9	protocadherin 9	3	rno-miR-497,rno-miR-335,rno-miR-26a
PCDH11X	protocadherin 11 X-linked	3	rno-miR-92a,rno-miR-92a,rno-miR-378
PCDH10	protocadherin 10	3	rno-miR-132,rno-miR-19a,rno-miR-30a
PBX3	pre-B-cell leukemia homeobox 3	3	rno-miR-20a,rno-let-7a,rno-miR-181b
PBRM1	polybromo 1	3	rno-miR-21,rno-miR-23b,rno-miR-9
PAX9	paired box 9	3	rno-miR-181b,rno-miR-27a,rno-miR-23b
PARD6B	par-6 partitioning defective 6 homolog beta (C. elegans)	3	rno-miR-27a,rno-miR-20a,rno-let-7a
PAQR9	progestin and adipoQ receptor family member IX	3	rno-miR-27a,rno-miR-148b-3p,rno-miR-23b
PAPOLA	poly(A) polymerase alpha	3	rno-miR-20a,rno-miR-132,rno-miR-378
PAPD5	PAP associated domain containing 5	3	rno-miR-181b,rno-miR-383,rno-miR-10a-5p
PAM	peptidylglycine alpha-amidating monooxygenase	3	rno-miR-181b,rno-miR-497,rno-miR-132
OTX2	orthodenticle homeobox 2	3	rno-miR-206,rno-miR-27a,rno-miR-142-5p
OTUD7B	OTU domain containing 7B	3	rno-miR-9,rno-miR-137,rno-miR-132
OTUB1	OTU domain, ubiquitin aldehyde binding 1	3	rno-miR-23b,rno-miR-324-5p,rno-miR-338
OSBPL8	oxysterol binding protein-like 8	3	rno-miR-132,rno-miR-92a,rno-miR-181b
OSBPL3	oxysterol binding protein-like 3	3	rno-miR-181b,rno-miR-181b,rno-miR-9
OLFML2A	olfactomedin-like 2A	3	rno-miR-125b-5p,rno-miR-206,rno-miR-9
OBFC2A	oligonucleotide/oligosaccharide-binding fold containing 2A	3	rno-miR-27a,rno-miR-20a,rno-miR-26a
NTNG1	netrin G1	3	rno-miR-135a,rno-miR-9,rno-miR-132
NT5E	5'-nucleotidase, ecto (CD73)	3	rno-miR-30a,rno-miR-30a,rno-miR-142-5p
NRXN3	neurexin 3	3	rno-miR-137,rno-miR-30a,rno-miR-23b
NRXN1	neurexin 1	3	rno-miR-339-5p,rno-miR-181b,rno-miR-218
NRK	Nik related kinase	3	rno-miR-27a,rno-miR-221,rno-miR-19a
NR5A2	nuclear receptor subfamily 5, group A, member 2	3	rno-miR-27a,rno-miR-9,rno-miR-10a-5p
NPEPPS	aminopeptidase puromycin sensitive	3	rno-miR-27a,rno-miR-181b,rno-miR-23b
NPC1	Niemann-Pick disease, type C1	3	rno-miR-142-5p,rno-miR-137,rno-miR-92a
NPAS2	neuronal PAS domain protein 2	3	rno-miR-19a,rno-miR-218,rno-miR-20a
NOTCH1	Notch homolog 1, translocation-associated (Drosophila)	3	rno-miR-34a,rno-miR-92a,rno-miR-137
NMT2	N-myristoyltransferase 2	3	rno-miR-218,rno-miR-9,rno-miR-181b
NKX2-3	NK2 transcription factor related, locus 3 (Drosophila)	3	rno-miR-10b,rno-miR-92a,rno-miR-142-3p
NKAIN1	Na+/K+ transporting ATPase interacting 1	3	rno-miR-27a,rno-miR-17-3p,rno-miR-137
NIN	ninein (GSK3B interacting protein)	3	rno-miR-20a,rno-miR-125b-5p,rno-miR-23b
NFIX	nuclear factor I/X (CCAAT-binding transcription factor)	3	rno-miR-148b-3p,rno-miR-137,rno-miR-10a-5p
NFASC	neurofascin homolog (chicken)	3	rno-miR-137,rno-miR-17-3p,rno-miR-27a
NF1	neurofibromin 1	3	rno-miR-137,rno-miR-103,rno-miR-30a
NEUROD4	neurogenic differentiation 4	3	rno-miR-137,rno-miR-137,rno-miR-137
NEK6	NIMA (never in mitosis gene a)-related kinase 6	3	rno-miR-27a,rno-miR-23b,rno-miR-23b
NEFM	neurofilament, medium polypeptide	3	rno-miR-135a,rno-miR-92a,rno-let-7a
NEFL	neurofilament, light polypeptide	3	rno-miR-92a,rno-miR-30a,rno-miR-23b
NEDD4	neural precursor cell expressed, developmentally down-regulated 4	3	rno-miR-9,rno-miR-27a,rno-miR-30a
NECAP1	NECAP endocytosis associated 1	3	rno-miR-92a,rno-miR-30a,rno-miR-137
NECAB3	N-terminal EF-hand calcium binding protein 3	3	rno-miR-137,rno-miR-125b-5p,rno-miR-125b-5p
NCOA3	nuclear receptor coactivator 3	3	rno-miR-20a,rno-miR-9,rno-miR-137
NCAM1	neural cell adhesion molecule 1	3	rno-miR-27a,rno-miR-30a,rno-miR-30a
NBEA	neurobeachin	3	rno-miR-135a,rno-miR-20a,rno-miR-409-5p
NAT13	N-acetyltransferase 13 (GCN5-related)	3	rno-miR-181b,rno-miR-34a,rno-miR-23b
NAPEPLD	N-acyl phosphatidylethanolamine phospholipase D	3	rno-miR-218,rno-miR-20a,rno-let-7a
NAALADL2	N-acetylated alpha-linked acidic dipeptidase-like 2	3	rno-miR-30a,rno-miR-206,rno-miR-135a
N-PAC	cytokine-like nuclear factor n-pac	3	rno-miR-335,rno-miR-92a,rno-miR-23b
MYT1L	myelin transcription factor 1-like	3	rno-miR-497,rno-miR-20a,rno-miR-135a
MYO5A	myosin VA (heavy chain 12, myoxin)	3	rno-miR-190,rno-miR-92a,rno-miR-30a
MYO1D	myosin ID	3	rno-miR-9,rno-miR-137,rno-miR-142-5p
MYO1C	myosin IC	3	rno-miR-9,rno-miR-339-5p,rno-miR-34a
MYLIP	myosin regulatory light chain interacting protein	3	rno-miR-221,rno-miR-19a,rno-miR-92a
MUM1L1	melanoma associated antigen (mutated) 1-like 1	3	rno-miR-9,rno-miR-26a,rno-miR-206
MTUS1	mitochondrial tumor suppressor 1	3	rno-miR-135a,rno-miR-34a,rno-miR-125b-5p
MTSS1	metastasis suppressor 1	3	rno-miR-135a,rno-miR-206,rno-miR-23b
MTMR3	myotubularin related protein 3	3	rno-miR-20a,rno-miR-100,rno-miR-10a-5p
MTMR10	myotubularin related protein 10	3	rno-miR-301a,rno-miR-148b-3p,rno-miR-19a
MSI1	musashi homolog 1 (Drosophila)	3	rno-miR-125b-5p,rno-miR-137,rno-miR-23b
MRAS	muscle RAS oncogene homolog	3	rno-miR-26a,rno-miR-148b-3p,rno-miR-34a
MPP5	membrane protein, palmitoylated 5 (MAGUK p55 subfamily member 5)	3	rno-miR-206,rno-miR-181b,rno-miR-23b
MPP2	membrane protein, palmitoylated 2 (MAGUK p55 subfamily member 2)	3	rno-miR-34a,rno-miR-34a,rno-miR-34a
MPHOSPH9	M-phase phosphoprotein 9	3	rno-miR-301a,rno-miR-19a,rno-miR-19a
MOBKL3	MOB1, Mps One Binder kinase activator-like 3 (yeast)	3	rno-miR-497,rno-miR-10b,rno-miR-142-3p
MLLT6	myeloid/lymphoid or mixed-lineage leukemia (trithorax homolog, Drosophila); translocated to, 6	3	rno-miR-301a,rno-miR-221,rno-miR-221
MKRN3	makorin ring finger protein 3	3	rno-miR-30a,rno-miR-30a,rno-miR-30a
MINK1	misshapen-like kinase 1 (zebrafish)	3	rno-miR-20a,rno-miR-497,rno-miR-181b
MICAL3	microtubule associated monoxygenase, calponin and LIM domain containing 3	3	rno-miR-26a,rno-miR-9,rno-miR-20a
MGC21874	transcriptional adaptor 2 (ADA2 homolog, yeast)-beta	3	rno-miR-181b,rno-miR-206,rno-miR-132
MFAP3L	microfibrillar-associated protein 3-like	3	rno-miR-20a,rno-miR-20a,rno-miR-301a
MEOX2	mesenchyme homeobox 2	3	rno-miR-148b-3p,rno-miR-148b-3p,rno-miR-206
MEIS1	Meis homeobox 1	3	rno-miR-23b,rno-miR-17-3p,rno-miR-132
MEGF11	multiple EGF-like-domains 11	3	rno-miR-103,rno-miR-10b,rno-miR-26a
MEF2D	myocyte enhancer factor 2D	3	rno-miR-103,rno-miR-18a,rno-miR-92a
MED14	mediator complex subunit 14	3	rno-miR-142-5p,rno-miR-27a,rno-miR-137
MCL1	myeloid cell leukemia sequence 1 (BCL2-related)	3	rno-miR-125b-5p,rno-miR-20a,rno-miR-133a
MAT2B	methionine adenosyltransferase II, beta	3	rno-miR-301a,rno-miR-20a,rno-miR-142-5p
MAPK1	mitogen-activated protein kinase 1	3	rno-miR-378,rno-miR-181b,rno-miR-132
MAP7	microtubule-associated protein 7	3	rno-miR-23b,rno-miR-9,rno-miR-20a
MAP4K4	mitogen-activated protein kinase kinase kinase kinase 4	3	rno-miR-23b,rno-let-7a,rno-miR-23b
MAP2K7	mitogen-activated protein kinase kinase 7	3	rno-miR-9,rno-miR-27a,rno-miR-125b-5p
MAP1B	microtubule-associated protein 1B	3	rno-miR-92a,rno-miR-181b,rno-miR-9
MAN1A2	mannosidase, alpha, class 1A, member 2	3	rno-miR-30a,rno-miR-26a,rno-miR-9
MAL2	mal, T-cell differentiation protein 2	3	rno-miR-206,rno-miR-383,rno-miR-27a
MAFG	v-maf musculoaponeurotic fibrosarcoma oncogene homolog G (avian)	3	rno-miR-218,rno-miR-17-3p,rno-miR-30a
MAB21L1	mab-21-like 1 (C. elegans)	3	rno-miR-26a,rno-miR-206,rno-miR-26a
LYST	lysosomal trafficking regulator	3	rno-miR-34a,rno-miR-92a,rno-miR-30a
LSM12	LSM12 homolog (S. cerevisiae)	3	rno-miR-19a,rno-miR-26a,rno-miR-26a
LSM11	LSM11, U7 small nuclear RNA associated	3	rno-miR-132,rno-let-7a,rno-miR-26a
LRRTM2	leucine rich repeat transmembrane neuronal 2	3	rno-miR-221,rno-miR-301a,rno-miR-19a
LRRC32	leucine rich repeat containing 32	3	rno-miR-181b,rno-miR-103,rno-miR-497
LRP2	low density lipoprotein-related protein 2	3	rno-miR-142-5p,rno-miR-19a,rno-miR-497
LRIG1	leucine-rich repeats and immunoglobulin-like domains 1	3	rno-miR-497,rno-miR-23b,rno-miR-23b
LPPR4	plasticity related gene 1	3	rno-miR-206,rno-miR-30a,rno-miR-218
LPP	LIM domain containing preferred translocation partner in lipoma	3	rno-miR-19a,rno-miR-9,rno-miR-23b
LPHN2	latrophilin 2	3	rno-miR-23b,rno-miR-497,rno-miR-27a
LPHN1	latrophilin 1	3	rno-miR-497,rno-miR-339-5p,rno-miR-9
LOC91461	protein kinase-like protein SgK493	3	rno-miR-92a,rno-miR-23b,rno-miR-221
LOC283871	phosphoglycolate phosphatase	3	rno-miR-30a,rno-miR-20a,rno-miR-137
LNPEP	leucyl/cystinyl aminopeptidase	3	rno-miR-125b-5p,rno-miR-497,rno-miR-301a
LMO3	LIM domain only 3 (rhombotin-like 2)	3	rno-miR-218,rno-miR-20a,rno-miR-181b
LMBR1L	limb region 1 homolog (mouse)-like	3	rno-miR-30a,rno-miR-137,rno-miR-92a
LIMD2	LIM domain containing 2	3	rno-miR-34a,rno-miR-132,rno-miR-148b-3p
LHFP	lipoma HMGIC fusion partner	3	rno-miR-133a,rno-miR-133a,rno-miR-27a
LGR4	leucine-rich repeat-containing G protein-coupled receptor 4	3	rno-miR-218,rno-miR-34a,rno-let-7a
LBR	lamin B receptor	3	rno-miR-148b-3p,rno-miR-23b,rno-miR-181b
LBH	limb bud and heart development homolog (mouse)	3	rno-miR-125b-5p,rno-miR-27a,rno-miR-19a
LAPTM4A	lysosomal protein transmembrane 4 alpha	3	rno-miR-20a,rno-miR-301a,rno-miR-19a
L3MBTL3	l(3)mbt-like 3 (Drosophila)	3	rno-miR-218,rno-miR-20a,rno-miR-19a
KRIT1	KRIT1, ankyrin repeat containing	3	rno-miR-218,rno-miR-142-5p,rno-miR-21
KPNA2	karyopherin alpha 2 (RAG cohort 1, importin alpha 1)	3	rno-miR-26a,rno-miR-20a,rno-miR-221
KLF10	Kruppel-like factor 10	3	rno-miR-19a,rno-miR-30a,rno-miR-142-5p
KIF5C	kinesin family member 5C	3	rno-miR-497,rno-miR-17-3p,rno-miR-142-5p
KIF5A	kinesin family member 5A	3	rno-miR-103,rno-miR-497,rno-miR-20a
KIF23	kinesin family member 23	3	rno-miR-497,rno-miR-20a,rno-miR-103
KIAA2018	KIAA2018	3	rno-miR-335,rno-miR-27a,rno-miR-103
KIAA1737	KIAA1737	3	rno-miR-27a,rno-miR-26a,rno-miR-23b
KIAA1598	KIAA1598	3	rno-miR-9,rno-miR-125b-5p,rno-miR-19a
KIAA1576	vesicle amine transport protein 1 homolog (T. californica)-like	3	rno-miR-30a,rno-miR-378,rno-miR-133a
KIAA1549	KIAA1549	3	rno-miR-190,rno-miR-148b-3p,rno-miR-218
KIAA1370	KIAA1370	3	rno-miR-221,rno-miR-30a,rno-miR-218
KIAA1219	KIAA1219	3	rno-miR-181b,rno-miR-206,rno-miR-133a
KIAA1217	KIAA1217	3	rno-miR-19a,rno-miR-9,rno-miR-34a
KIAA1147	KIAA1147	3	rno-miR-137,rno-miR-20a,rno-let-7a
KIAA1045	KIAA1045	3	rno-miR-34a,rno-miR-133a,rno-miR-218
KIAA0644	KIAA0644 gene product	3	rno-miR-125b-5p,rno-miR-23b,rno-miR-27a
KIAA0574	KIAA0574 protein	3	rno-miR-497,rno-miR-20a,rno-let-7a
KIAA0494	KIAA0494	3	rno-miR-20a,rno-miR-142-5p,rno-miR-137
KIAA0317	KIAA0317	3	rno-miR-135a,rno-miR-125b-5p,rno-miR-23b
KCTD7	potassium channel tetramerisation domain containing 7	3	rno-miR-378,rno-miR-30a,rno-miR-135a
KCNMA1	potassium large conductance calcium-activated channel, subfamily M, alpha member 1	3	rno-miR-338,rno-miR-132,rno-miR-181b
KCNH7	potassium voltage-gated channel, subfamily H (eag-related), member 7	3	rno-miR-18a,rno-miR-125b-5p,rno-miR-26a
JUB	jub, ajuba homolog (Xenopus laevis)	3	rno-miR-137,rno-miR-206,rno-miR-125b-5p
JMJD2A	lysine (K)-specific demethylase 4A	3	rno-miR-137,rno-miR-23b,rno-miR-299
JMJD1C	jumonji domain containing 1C	3	rno-miR-34a,rno-miR-27a,rno-miR-142-3p
JAZF1	JAZF zinc finger 1	3	rno-miR-181b,rno-miR-133a,rno-miR-20a
JAKMIP1	Janus kinase and microtubule interacting protein 1	3	rno-miR-34a,rno-miR-301a,rno-miR-19a
JAG1	jagged 1 (Alagille syndrome)	3	rno-miR-21,rno-miR-26a,rno-miR-34a
ITGA9	integrin, alpha 9	3	rno-miR-125b-5p,rno-miR-137,rno-miR-148b-3p
ITGA5	integrin, alpha 5 (fibronectin receptor, alpha polypeptide)	3	rno-miR-92a,rno-miR-26a,rno-miR-148b-3p
ISL1	ISL LIM homeobox 1	3	rno-miR-335,rno-miR-27a,rno-miR-132
IRF1	interferon regulatory factor 1	3	rno-miR-383,rno-miR-301a,rno-miR-23b
INSR	insulin receptor	3	rno-miR-27a,rno-miR-497,rno-miR-497
ING5	inhibitor of growth family, member 5	3	rno-miR-34a,rno-miR-27a,rno-miR-19a
IMPDH1	IMP (inosine monophosphate) dehydrogenase 1	3	rno-miR-301a,rno-miR-19a,rno-miR-19a
IGF2BP3	insulin-like growth factor 2 mRNA binding protein 3	3	rno-miR-142-5p,rno-let-7a,rno-miR-9
IGF2BP1	insulin-like growth factor 2 mRNA binding protein 1	3	rno-let-7a,rno-let-7a,rno-let-7a
IFT80	intraflagellar transport 80 homolog (Chlamydomonas)	3	rno-miR-218,rno-miR-9,rno-miR-206
IDH1	isocitrate dehydrogenase 1 (NADP+), soluble	3	rno-miR-30a,rno-miR-92a,rno-miR-133a
HS3ST3B1	heparan sulfate (glucosamine) 3-O-sulfotransferase 3B1	3	rno-miR-100,rno-miR-218,rno-miR-206
HOXD10	homeobox D10	3	rno-miR-218,rno-miR-10a-5p,rno-miR-23b
HOXD1	homeobox D1	3	rno-miR-497,rno-let-7a,rno-miR-9
HOXA9	homeobox A9	3	rno-miR-26a,rno-miR-19a,rno-let-7a
HOOK1	hook homolog 1 (Drosophila)	3	rno-miR-218,rno-miR-26a,rno-miR-137
HNRNPA3	heterogeneous nuclear ribonucleoprotein A3	3	rno-miR-206,rno-miR-137,rno-miR-221
HNRNPA1	heterogeneous nuclear ribonucleoprotein A1	3	rno-miR-339-5p,rno-miR-383,rno-miR-10b
HNF4G	hepatocyte nuclear factor 4, gamma	3	rno-miR-23b,rno-miR-27a,rno-miR-34a
HIVEP2	human immunodeficiency virus type I enhancer binding protein 2	3	rno-miR-301a,rno-miR-27a,rno-miR-133a
HISPPD1	histidine acid phosphatase domain containing 1	3	rno-miR-103,rno-miR-181b,rno-miR-181b
HIPK3	homeodomain interacting protein kinase 3	3	rno-miR-19a,rno-miR-17-3p,rno-miR-92a
HIF1AN	hypoxia inducible factor 1, alpha subunit inhibitor	3	rno-let-7a,rno-miR-135a,rno-miR-335
HECTD2	HECT domain containing 2	3	rno-miR-221,rno-miR-218,rno-miR-218
HDAC5	histone deacetylase 5	3	rno-miR-9,rno-miR-30a,rno-miR-299
HCN2	hyperpolarization activated cyclic nucleotide-gated potassium channel 2	3	rno-miR-92a,rno-miR-181b,rno-miR-135a
HBP1	HMG-box transcription factor 1	3	rno-miR-299,rno-miR-19a,rno-miR-20a
HAS3	hyaluronan synthase 3	3	rno-miR-26a,rno-miR-10a-5p,rno-miR-92a
HAS2	hyaluronan synthase 2	3	rno-miR-23b,rno-miR-92a,rno-miR-20a
HAND2	heart and neural crest derivatives expressed 2	3	rno-miR-92a,rno-miR-206,rno-miR-299
HABP4	hyaluronan binding protein 4	3	rno-miR-301a,rno-let-7a,rno-miR-20a
GZF1	GDNF-inducible zinc finger protein 1	3	rno-miR-335,rno-miR-9,rno-miR-30a
GTF2H1	general transcription factor IIH, polypeptide 1, 62kDa	3	rno-miR-17-3p,rno-miR-148b-3p,rno-miR-10a-5p
GRM5	glutamate receptor, metabotropic 5	3	rno-miR-181b,rno-miR-133a,rno-miR-30a
GRLF1	glucocorticoid receptor DNA binding factor 1	3	rno-miR-20a,rno-miR-142-3p,rno-miR-142-3p
GRK6	G protein-coupled receptor kinase 6	3	rno-miR-206,rno-miR-19a,rno-miR-137
GRIN2A	glutamate receptor, ionotropic, N-methyl D-aspartate 2A	3	rno-miR-19a,rno-miR-125b-5p,rno-miR-137
GRHL1	grainyhead-like 1 (Drosophila)	3	rno-miR-92a,rno-miR-299,rno-miR-125b-5p
GPR137B	G protein-coupled receptor 137B	3	rno-miR-19a,rno-miR-137,rno-miR-20a
GPM6A	glycoprotein M6A	3	rno-miR-133a,rno-miR-10b,rno-miR-92a
GPC4	glypican 4	3	rno-miR-125b-5p,rno-miR-26a,rno-miR-23b
GOPC	golgi associated PDZ and coiled-coil motif containing	3	rno-miR-9,rno-miR-142-5p,rno-miR-125b-5p
GOLT1B	golgi transport 1 homolog B (S. cerevisiae)	3	rno-miR-301a,rno-let-7a,rno-miR-218
GOLGA3	golgi autoantigen, golgin subfamily a, 3	3	rno-miR-10a-5p,rno-miR-137,rno-miR-92a
GNS	glucosamine (N-acetyl)-6-sulfatase	3	rno-miR-27a,rno-miR-20a,rno-miR-103
GNAI2	guanine nucleotide binding protein (G protein), alpha inhibiting activity polypeptide 2	3	rno-miR-218,rno-miR-30a,rno-miR-221
GLUD1	glutamate dehydrogenase 1	3	rno-miR-497,rno-miR-103,rno-miR-409-5p
GLS	glutaminase	3	rno-miR-9,rno-miR-125b-5p,rno-miR-23b
GLRB	glycine receptor, beta	3	rno-miR-18a,rno-miR-135a,rno-miR-137
GLIS2	GLIS family zinc finger 2	3	rno-miR-21,rno-miR-137,rno-miR-206
GLCCI1	glucocorticoid induced transcript 1	3	rno-miR-132,rno-miR-30a,rno-miR-206
GGA2	golgi associated, gamma adaptin ear containing, ARF binding protein 2	3	rno-miR-324-5p,rno-miR-125b-5p,rno-miR-497
GFPT2	glutamine-fructose-6-phosphate transaminase 2	3	rno-miR-27a,rno-miR-92a,rno-miR-30a
GCLC	glutamate-cysteine ligase, catalytic subunit	3	rno-miR-30a,rno-miR-301a,rno-miR-18a
GATA6	GATA binding protein 6	3	rno-miR-181b,rno-miR-10a-5p,rno-miR-92a
GATA2	GATA binding protein 2	3	rno-miR-27a,rno-miR-92a,rno-miR-132
GAS7	growth arrest-specific 7	3	rno-miR-142-5p,rno-let-7a,rno-miR-135a
GAN	gigaxonin	3	rno-miR-324-5p,rno-let-7a,rno-miR-92a
GALNT2	UDP-N-acetyl-alpha-D-galactosamine:polypeptide N-acetylgalactosaminyltransferase 2 (GalNAc-T2)	3	rno-miR-142-5p,rno-miR-30a,rno-let-7a
FRMPD4	FERM and PDZ domain containing 4	3	rno-miR-135a,rno-miR-378,rno-miR-218
FRMD6	FERM domain containing 6	3	rno-miR-20a,rno-miR-301a,rno-miR-9
FOXP4	forkhead box P4	3	rno-miR-27a,rno-miR-9,rno-miR-9
FOXO1	forkhead box O1	3	rno-miR-135a,rno-miR-27a,rno-miR-324-5p
FOXL2	forkhead box L2	3	rno-miR-133a,rno-miR-20a,rno-miR-23b
FOXJ2	forkhead box J2	3	rno-miR-20a,rno-miR-103,rno-miR-34a
FNIP2	folliculin interacting protein 2	3	rno-miR-206,rno-miR-497,rno-miR-9
FLOT2	flotillin 2	3	rno-miR-103,rno-miR-125b-5p,rno-miR-148b-3p
FLJ20160	major facilitator superfamily domain containing 6	3	rno-miR-30a,rno-miR-181b,rno-miR-301a
FBXO48	F-box protein 48	3	rno-miR-20a,rno-miR-301a,rno-miR-19a
FBXO30	F-box protein 30	3	rno-miR-23b,rno-miR-133a,rno-miR-142-5p
FBXO28	F-box protein 28	3	rno-miR-218,rno-miR-26a,rno-miR-148b-3p
FBXL3	F-box and leucine-rich repeat protein 3	3	rno-miR-142-5p,rno-miR-9,rno-miR-18a
FBXL19	F-box and leucine-rich repeat protein 19	3	rno-miR-26a,rno-miR-148b-3p,rno-miR-26a
FAT3	FAT tumor suppressor homolog 3 (Drosophila)	3	rno-miR-137,rno-miR-335,rno-miR-19a
FAM81A	family with sequence similarity 81, member A	3	rno-miR-497,rno-miR-103,rno-miR-218
FAM78A	family with sequence similarity 78, member A	3	rno-miR-27a,rno-miR-137,rno-miR-218
FAM73A	family with sequence similarity 73, member A	3	rno-miR-125b-5p,rno-miR-133a,rno-miR-301a
FAM69A	family with sequence similarity 69, member A	3	rno-miR-19a,rno-miR-27a,rno-miR-338
FAM65B	family with sequence similarity 65, member B	3	rno-miR-218,rno-miR-27a,rno-miR-125b-5p
FAM178A	family with sequence similarity 178, member A	3	rno-miR-181b,rno-miR-148b-3p,rno-let-7a
FAM175B	family with sequence similarity 175, member B	3	rno-miR-218,rno-miR-324-5p,rno-miR-23b
FAM160B1	family with sequence similarity 160, member B1	3	rno-miR-133a,rno-miR-30a,rno-miR-92a
FAM13A1	family with sequence similarity 13, member A	3	rno-miR-218,rno-miR-30a,rno-miR-133a
FAM134A	family with sequence similarity 134, member A	3	rno-miR-20a,rno-miR-125b-5p,rno-miR-142-5p
FAM123B	family with sequence similarity 123B	3	rno-miR-324-5p,rno-miR-34a,rno-miR-497
FAM118A	family with sequence similarity 118, member A	3	rno-miR-125b-5p,rno-let-7a,rno-miR-9
FAM117A	family with sequence similarity 117, member A	3	rno-miR-17-3p,rno-miR-9,rno-miR-20a
FAM104A	family with sequence similarity 104, member A	3	rno-miR-148b-3p,rno-let-7a,rno-miR-19a
EYA4	eyes absent homolog 4 (Drosophila)	3	rno-miR-27a,rno-miR-206,rno-miR-133a
EVI5L	ecotropic viral integration site 5-like	3	rno-miR-19a,rno-miR-34a,rno-miR-34a
EVI5	ecotropic viral integration site 5	3	rno-miR-135a,rno-miR-335,rno-miR-30a
ETV6	ets variant 6	3	rno-miR-181b,rno-miR-18a,rno-miR-125b-5p
ETV1	ets variant 1	3	rno-miR-132,rno-miR-20a,rno-miR-19a
ESRRG	estrogen-related receptor gamma	3	rno-miR-148b-3p,rno-miR-125b-5p,rno-miR-10a-5p
ERG	v-ets erythroblastosis virus E26 oncogene homolog (avian)	3	rno-miR-30a,rno-miR-27a,rno-miR-142-3p
ERBB4	v-erb-a erythroblastic leukemia viral oncogene homolog 4 (avian)	3	rno-miR-23b,rno-miR-221,rno-miR-301a
EPB41	erythrocyte membrane protein band 4.1 (elliptocytosis 1, RH-linked)	3	rno-miR-30a,rno-miR-27a,rno-miR-190
EPAS1	endothelial PAS domain protein 1	3	rno-miR-142-5p,rno-miR-383,rno-miR-148b-3p
ENPP5	ectonucleotide pyrophosphatase/phosphodiesterase 5 (putative function)	3	rno-miR-301a,rno-miR-20a,rno-miR-19a
ELOVL5	ELOVL family member 5, elongation of long chain fatty acids (FEN1/Elo2, SUR4/Elo3-like, yeast)	3	rno-miR-19a,rno-miR-30a,rno-miR-218
ELL2	elongation factor, RNA polymerase II, 2	3	rno-miR-19a,rno-miR-30a,rno-miR-27a
ELF5	E74-like factor 5 (ets domain transcription factor)	3	rno-miR-23b,rno-miR-23b,rno-miR-148b-3p
ELF2	E74-like factor 2 (ets domain transcription factor)	3	rno-miR-21,rno-miR-23b,rno-miR-133a
ELAVL1	ELAV (embryonic lethal, abnormal vision, Drosophila)-like 1 (Hu antigen R)	3	rno-miR-324-5p,rno-miR-19a,rno-miR-133a
EIF2C2	eukaryotic translation initiation factor 2C, 2	3	rno-miR-100,rno-miR-125b-5p,rno-miR-27a
EHD1	EH-domain containing 1	3	rno-miR-335,rno-miR-21,rno-miR-26a
EGR3	early growth response 3	3	rno-miR-23b,rno-miR-181b,rno-miR-21
EFNB2	ephrin-B2	3	rno-miR-206,rno-miR-148b-3p,rno-miR-103
EED	embryonic ectoderm development	3	rno-miR-30a,rno-miR-30a,rno-miR-181b
EEA1	early endosome antigen 1	3	rno-let-7a,rno-miR-20a,rno-miR-30a
EDEM1	ER degradation enhancer, mannosidase alpha-like 1	3	rno-miR-218,rno-miR-92a,rno-let-7a
EDA	ectodysplasin A	3	rno-miR-301a,rno-miR-497,rno-miR-497
EBF1	early B-cell factor 1	3	rno-miR-17-3p,rno-miR-135a,rno-miR-218
EAF1	ELL associated factor 1	3	rno-miR-30a,rno-miR-137,rno-miR-125b-5p
DSC2	desmocollin 2	3	rno-miR-30a,rno-miR-148b-3p,rno-miR-92a
DPYSL5	dihydropyrimidinase-like 5	3	rno-miR-20a,rno-miR-103,rno-miR-19a
DPYSL4	dihydropyrimidinase-like 4	3	rno-miR-34a,rno-miR-133a,rno-miR-34a
DOCK7	dedicator of cytokinesis 7	3	rno-miR-30a,rno-miR-181b,rno-miR-23b
DOCK3	dedicator of cytokinesis 3	3	rno-miR-301a,rno-miR-10b,rno-miR-19a
DNAJC21	DnaJ (Hsp40) homolog, subfamily C, member 21	3	rno-miR-339-5p,rno-miR-181b,rno-miR-26a
DMTF1	cyclin D binding myb-like transcription factor 1	3	rno-miR-23b,rno-miR-497,rno-miR-20a
DMRT3	doublesex and mab-3 related transcription factor 3	3	rno-miR-137,rno-miR-221,rno-miR-26a
DMN	synemin, intermediate filament protein	3	rno-miR-19a,rno-miR-20a,rno-miR-301a
DMD	dystrophin	3	rno-miR-190,rno-let-7a,rno-miR-26a
DLX3	distal-less homeobox 3	3	rno-miR-9,rno-miR-133a,rno-miR-19a
DLL4	delta-like 4 (Drosophila)	3	rno-miR-30a,rno-miR-27a,rno-miR-497
DKK2	dickkopf homolog 2 (Xenopus laevis)	3	rno-miR-27a,rno-miR-10b,rno-miR-221
DHX15	DEAH (Asp-Glu-Ala-His) box polypeptide 15	3	rno-miR-369-5p,rno-miR-206,rno-miR-23b
DDX5	DEAD (Asp-Glu-Ala-Asp) box polypeptide 5	3	rno-miR-206,rno-miR-17-3p,rno-miR-20a
DDIT4	DNA-damage-inducible transcript 4	3	rno-miR-221,rno-miR-30a,rno-miR-92a
DCUN1D3	DCN1, defective in cullin neddylation 1, domain containing 3 (S. cerevisiae)	3	rno-let-7a,rno-miR-20a,rno-miR-30a
DCP2	DCP2 decapping enzyme homolog (S. cerevisiae)	3	rno-miR-148b-3p,rno-miR-301a,rno-miR-19a
DAZAP2	DAZ associated protein 2	3	rno-miR-132,rno-miR-20a,rno-miR-125b-5p
CXorf23	chromosome X open reading frame 23	3	rno-miR-103,rno-miR-148b-3p,rno-miR-125b-5p
CUL5	cullin 5	3	rno-miR-148b-3p,rno-miR-324-5p,rno-miR-181b
CUL4A	cullin 4A	3	rno-miR-142-5p,rno-miR-9,rno-miR-137
CUGBP2	CUG triplet repeat, RNA binding protein 2	3	rno-miR-10a-5p,rno-miR-10b,rno-miR-26a
CTTNBP2NL	CTTNBP2 N-terminal like	3	rno-miR-206,rno-miR-137,rno-miR-181b
CTNNBIP1	catenin, beta interacting protein 1	3	rno-miR-10a-5p,rno-miR-23b,rno-miR-26a
CTGF	connective tissue growth factor	3	rno-miR-18a,rno-miR-19a,rno-miR-133a
CTDSPL	CTD (carboxy-terminal domain, RNA polymerase II, polypeptide A) small phosphatase-like	3	rno-miR-100,rno-miR-18a,rno-miR-181b
CSMD3	CUB and Sushi multiple domains 3	3	rno-miR-92a,rno-miR-218,rno-miR-92a
CSMD1	CUB and Sushi multiple domains 1	3	rno-miR-301a,rno-miR-10a-5p,rno-miR-19a
CRAMP1L	Crm, cramped-like (Drosophila)	3	rno-miR-135a,rno-miR-132,rno-miR-23b
CORO1C	coronin, actin binding protein, 1C	3	rno-miR-34a,rno-miR-206,rno-miR-206
COPS7B	COP9 constitutive photomorphogenic homolog subunit 7B (Arabidopsis)	3	rno-miR-497,rno-miR-125b-5p,rno-miR-34a
CNTN4	contactin 4	3	rno-miR-148b-3p,rno-miR-181b,rno-miR-9
CNTFR	ciliary neurotrophic factor receptor	3	rno-miR-19a,rno-miR-21,rno-miR-9
CLIP1	CAP-GLY domain containing linker protein 1	3	rno-miR-301a,rno-miR-181b,rno-miR-19a
CHFR	checkpoint with forkhead and ring finger domains	3	rno-miR-335,rno-miR-26a,rno-miR-218
CHD5	chromodomain helicase DNA binding protein 5	3	rno-miR-301a,rno-miR-19a,rno-miR-20a
CHAC1	ChaC, cation transport regulator homolog 1 (E. coli)	3	rno-miR-26a,rno-miR-497,rno-miR-497
CDON	Cdon homolog (mouse)	3	rno-miR-181b,rno-miR-497,rno-miR-103
CDK6	cyclin-dependent kinase 6	3	rno-miR-103,rno-miR-26a,rno-miR-206
CDK5R1	cyclin-dependent kinase 5, regulatory subunit 1 (p35)	3	rno-miR-148b-3p,rno-miR-497,rno-miR-103
CDC42SE1	CDC42 small effector 1	3	rno-miR-125b-5p,rno-miR-206,rno-miR-125b-5p
CDC42BPA	CDC42 binding protein kinase alpha (DMPK-like)	3	rno-miR-181b,rno-miR-19a,rno-miR-92a
CDC27	cell division cycle 27 homolog (S. cerevisiae)	3	rno-miR-497,rno-miR-27a,rno-miR-103
CDC14B	CDC14 cell division cycle 14 homolog B (S. cerevisiae)	3	rno-miR-9,rno-miR-17-3p,rno-miR-27a
CDC14A	CDC14 cell division cycle 14 homolog A (S. cerevisiae)	3	rno-miR-206,rno-miR-148b-3p,rno-miR-301a
CCNK	cyclin K	3	rno-miR-27a,rno-miR-181b,rno-miR-30a
CCNG2	cyclin G2	3	rno-miR-20a,rno-miR-135a,rno-miR-137
CCNG1	cyclin G1	3	rno-miR-9,rno-miR-27a,rno-miR-23b
CCNE2	cyclin E2	3	rno-miR-34a,rno-miR-9,rno-miR-30a
CCM2	cerebral cavernous malformation 2	3	rno-miR-19a,rno-miR-23b,rno-miR-27a
CCDC4	BEN domain containing 4	3	rno-miR-27a,rno-let-7a,rno-miR-221
CCDC131	zinc finger, C3H1-type containing	3	rno-miR-92a,rno-miR-132,rno-miR-30a
CCDC100	centrosomal protein 120kDa	3	rno-miR-20a,rno-let-7a,rno-miR-301a
CBX4	chromobox homolog 4 (Pc class homolog, Drosophila)	3	rno-miR-181b,rno-miR-497,rno-miR-21
CBX1	chromobox homolog 1 (HP1 beta homolog Drosophila )	3	rno-miR-19a,rno-miR-378,rno-miR-218
CBLB	Cas-Br-M (murine) ecotropic retroviral transforming sequence b	3	rno-miR-181b,rno-miR-30a,rno-miR-27a
CBFA2T2	core-binding factor, runt domain, alpha subunit 2; translocated to, 2	3	rno-miR-132,rno-miR-23b,rno-miR-181b
CARM1	coactivator-associated arginine methyltransferase 1	3	rno-miR-181b,rno-miR-497,rno-miR-103
CAPN7	calpain 7	3	rno-miR-142-5p,rno-miR-27a,rno-miR-30a
CALN1	calneuron 1	3	rno-miR-10b,rno-miR-218,rno-miR-92a
CALCR	calcitonin receptor	3	rno-miR-30a,rno-miR-34a,rno-miR-23b
CACNA1E	calcium channel, voltage-dependent, R type, alpha 1E subunit	3	rno-miR-497,rno-miR-34a,rno-miR-135a
CACNA1C	calcium channel, voltage-dependent, L type, alpha 1C subunit	3	rno-miR-19a,rno-miR-26a,rno-miR-103
C7orf41	chromosome 7 open reading frame 41	3	rno-miR-27a,rno-miR-181b,rno-miR-135a
C3orf59	chromosome 3 open reading frame 59	3	rno-miR-301a,rno-miR-181b,rno-miR-19a
C2orf69	chromosome 2 open reading frame 69	3	rno-miR-181b,rno-miR-206,rno-miR-23b
C20orf20	chromosome 20 open reading frame 20	3	rno-miR-17-3p,rno-miR-137,rno-miR-133a
C1orf26	chromosome 1 open reading frame 26	3	rno-miR-137,rno-let-7a,rno-miR-23b
C16orf5	chromosome 16 open reading frame 5	3	rno-miR-27a,rno-miR-133a,rno-miR-27a
C12orf30	chromosome 12 open reading frame 30	3	rno-miR-221,rno-miR-335,rno-miR-30a
C11orf57	chromosome 11 open reading frame 57	3	rno-miR-137,rno-let-7a,rno-miR-125b-5p
C11orf30	chromosome 11 open reading frame 30	3	rno-miR-20a,rno-miR-20a,rno-miR-181b
C10orf141	chromosome 10 open reading frame 141	3	rno-miR-218,rno-miR-19a,rno-miR-92a
BTG3	BTG family, member 3	3	rno-miR-20a,rno-miR-18a,rno-miR-142-5p
BTBD14B	nucleus accumbens associated 1, BEN and BTB (POZ) domain containing	3	rno-miR-23b,rno-miR-218,rno-miR-339-5p
BRPF3	bromodomain and PHD finger containing, 3	3	rno-miR-34a,rno-miR-27a,rno-miR-142-5p
BNC2	basonuclin 2	3	rno-miR-19a,rno-miR-132,rno-miR-142-3p
BLCAP	bladder cancer associated protein	3	rno-miR-23b,rno-miR-301a,rno-miR-19a
BDP1	B double prime 1, subunit of RNA polymerase III transcription initiation factor IIIB	3	rno-miR-27a,rno-miR-30a,rno-miR-30a
BCORL1	BCL6 co-repressor-like 1	3	rno-miR-17-3p,rno-miR-133a,rno-miR-27a
BCL7A	B-cell CLL/lymphoma 7A	3	rno-miR-206,rno-let-7a,rno-miR-19a
BCL6	B-cell CLL/lymphoma 6	3	rno-miR-339-5p,rno-miR-10a-5p,rno-miR-9
BAHCC1	BAH domain and coiled-coil containing 1	3	rno-miR-135a,rno-miR-92a,rno-miR-148b-3p
BACH1	BTB and CNC homology 1, basic leucine zipper transcription factor 1	3	rno-miR-135a,rno-let-7a,rno-miR-142-3p
BACE1	beta-site APP-cleaving enzyme 1	3	rno-miR-19a,rno-miR-9,rno-miR-497
AXIN2	axin 2	3	rno-miR-497,rno-miR-103,rno-miR-221
ATXN3	ataxin 3	3	rno-miR-92a,rno-miR-125b-5p,rno-miR-181b
ATP2B3	ATPase, Ca++ transporting, plasma membrane 3	3	rno-miR-181b,rno-miR-9,rno-miR-135a
ATP2B2	ATPase, Ca++ transporting, plasma membrane 2	3	rno-miR-30a,rno-miR-181b,rno-miR-181b
ATP2B1	ATPase, Ca++ transporting, plasma membrane 1	3	rno-miR-181b,rno-miR-30a,rno-miR-181b
ATP1A2	ATPase, Na+/K+ transporting, alpha 2 (+) polypeptide	3	rno-miR-26a,rno-miR-20a,rno-miR-19a
ARX	aristaless related homeobox	3	rno-miR-27a,rno-miR-9,rno-miR-301a
ARRDC4	arrestin domain containing 4	3	rno-miR-19a,rno-miR-92a,rno-miR-27a
ARRDC3	arrestin domain containing 3	3	rno-miR-92a,rno-miR-19a,rno-miR-148b-3p
ARNT	aryl hydrocarbon receptor nuclear translocator	3	rno-miR-103,rno-miR-221,rno-miR-23b
ARMC8	armadillo repeat containing 8	3	rno-miR-338,rno-miR-27a,rno-miR-19a
ARHGAP20	Rho GTPase activating protein 20	3	rno-miR-497,rno-miR-23b,rno-miR-148b-3p
ARFIP1	ADP-ribosylation factor interacting protein 1	3	rno-miR-148b-3p,rno-miR-301a,rno-miR-19a
ARF6	ADP-ribosylation factor 6	3	rno-miR-218,rno-miR-181b,rno-miR-9
ARCN1	archain 1	3	rno-miR-206,rno-miR-27a,rno-miR-135a
AQP11	aquaporin 11	3	rno-miR-27a,rno-miR-103,rno-miR-497
APPL2	adaptor protein, phosphotyrosine interaction, PH domain and leucine zipper containing 2	3	rno-miR-137,rno-miR-133a,rno-miR-142-5p
APPL1	adaptor protein, phosphotyrosine interaction, PH domain and leucine zipper containing 1	3	rno-miR-301a,rno-miR-92a,rno-miR-19a
AP1S2	adaptor-related protein complex 1, sigma 2 subunit	3	rno-miR-9,rno-miR-9,rno-miR-34a
ANKRD43	ankyrin repeat domain 43	3	rno-miR-27a,rno-let-7a,rno-miR-181b
ANKRD28	ankyrin repeat domain 28	3	rno-miR-133a,rno-let-7a,rno-miR-137
ANKHD1	ankyrin repeat and KH domain containing 1	3	rno-miR-30a,rno-miR-23b,rno-miR-221
ANK2	ankyrin 2, neuronal	3	rno-miR-27a,rno-miR-9,rno-miR-148b-3p
AMMECR1	Alport syndrome, mental retardation, midface hypoplasia and elliptocytosis chromosomal region gene 1	3	rno-miR-9,rno-miR-221,rno-miR-26a
ALDH1A2	aldehyde dehydrogenase 1 family, member A2	3	rno-miR-137,rno-miR-23b,rno-miR-17-3p
AKAP13	A kinase (PRKA) anchor protein 13	3	rno-miR-103,rno-miR-206,rno-miR-20a
AHNAK	AHNAK nucleoprotein	3	rno-miR-20a,rno-miR-137,rno-miR-30a
AHCYL1	S-adenosylhomocysteine hydrolase-like 1	3	rno-miR-137,rno-miR-92a,rno-miR-135a
AGPAT3	1-acylglycerol-3-phosphate O-acyltransferase 3	3	rno-miR-27a,rno-miR-218,rno-miR-10a-5p
AFTPH	aftiphilin	3	rno-miR-133a,rno-miR-19a,rno-miR-181b
AFF2	AF4/FMR2 family, member 2	3	rno-miR-142-3p,rno-miR-132,rno-miR-9
AFF1	AF4/FMR2 family, member 1	3	rno-miR-142-3p,rno-miR-92a,rno-miR-9
ADRBK1	adrenergic, beta, receptor kinase 1	3	rno-miR-181b,rno-miR-26a,rno-miR-23b
ADO	2-aminoethanethiol (cysteamine) dioxygenase	3	rno-miR-34a,rno-miR-135a,rno-miR-181b
ADCYAP1	adenylate cyclase activating polypeptide 1 (pituitary)	3	rno-miR-103,rno-miR-135a,rno-miR-133a
ADCY3	adenylate cyclase 3	3	rno-miR-92a,rno-miR-132,rno-miR-335
ADAMTSL3	ADAMTS-like 3	3	rno-miR-92a,rno-miR-497,rno-miR-103
ADAMTSL1	ADAMTS-like 1	3	rno-miR-92a,rno-miR-181b,rno-miR-27a
ADAMTS3	ADAM metallopeptidase with thrombospondin type 1 motif, 3	3	rno-miR-137,rno-miR-142-3p,rno-miR-206
ADAM11	ADAM metallopeptidase domain 11	3	rno-miR-181b,rno-miR-181b,rno-miR-9
ACVR1	activin A receptor, type I	3	rno-miR-301a,rno-miR-30a,rno-miR-148b-3p
ACSL6	acyl-CoA synthetase long-chain family member 6	3	rno-let-7a,rno-miR-142-5p,rno-miR-137
ABI2	abl interactor 2	3	rno-miR-26a,rno-miR-339-5p,rno-miR-30a
AATK	apoptosis-associated tyrosine kinase	3	rno-miR-497,rno-miR-92a,rno-miR-338
AAK1	AP2 associated kinase 1	3	rno-miR-9,rno-miR-23b,rno-miR-10a-5p
AADACL1	arylacetamide deacetylase-like 1	3	rno-miR-26a,rno-miR-34a,rno-miR-26a
A2BP1	ataxin 2-binding protein 1	3	rno-miR-20a,rno-miR-30a,rno-let-7a
hCG_1757335	hCG1757335	2	rno-miR-19a,rno-miR-92a
ZZEF1	zinc finger, ZZ-type with EF-hand domain 1	2	rno-miR-100,rno-miR-137
ZSWIM5	zinc finger, SWIM-type containing 5	2	rno-miR-125b-5p,rno-let-7a
ZRANB1	zinc finger, RAN-binding domain containing 1	2	rno-miR-335,rno-miR-218
ZNFX1	zinc finger, NFX1-type containing 1	2	rno-miR-20a,rno-miR-20a
ZNF831	zinc finger protein 831	2	rno-miR-142-3p,rno-miR-19a
ZNF784	zinc finger protein 784	2	rno-let-7a,rno-miR-148b-3p
ZNF711	zinc finger protein 711	2	rno-miR-103,rno-miR-19a
ZNF644	zinc finger protein 644	2	rno-miR-34a,rno-miR-30a
ZNF608	zinc finger protein 608	2	rno-miR-30a,rno-miR-26a
ZNF462	zinc finger protein 462	2	rno-miR-26a,rno-miR-17-3p
ZNF423	zinc finger protein 423	2	rno-miR-23b,rno-miR-497
ZNF362	zinc finger protein 362	2	rno-miR-497,rno-miR-20a
ZNF322A	zinc finger protein 322A	2	rno-let-7a,rno-miR-135a
ZNF295	zinc finger protein 295	2	rno-miR-137,rno-miR-137
ZNF292	zinc finger protein 292	2	rno-miR-23b,rno-miR-23b
ZNF275	zinc finger protein 275	2	rno-let-7a,rno-miR-142-5p
ZNF131	zinc finger protein 131	2	rno-miR-133a,rno-miR-9
ZMYM2	zinc finger, MYM-type 2	2	rno-miR-497,rno-miR-23b
ZMIZ1	zinc finger, MIZ-type containing 1	2	rno-miR-218,rno-miR-409-5p
ZIC3	Zic family member 3 (odd-paired homolog, Drosophila)	2	rno-miR-181b,rno-miR-190
ZFYVE20	zinc finger, FYVE domain containing 20	2	rno-miR-26a,rno-miR-20a
ZFY	zinc finger protein, Y-linked	2	rno-miR-324-5p,rno-miR-142-5p
ZFP36	zinc finger protein 36, C3H type, homolog (mouse)	2	rno-miR-221,rno-miR-142-5p
ZFHX3	zinc finger homeobox 3	2	rno-miR-23b,rno-miR-27a
ZER1	zer-1 homolog (C. elegans)	2	rno-miR-19a,rno-miR-497
ZDHHC7	zinc finger, DHHC-type containing 7	2	rno-miR-181b,rno-miR-19a
ZDHHC6	zinc finger, DHHC-type containing 6	2	rno-miR-26a,rno-miR-135a
ZDHHC5	zinc finger, DHHC-type containing 5	2	rno-miR-137,rno-miR-92a
ZDHHC21	zinc finger, DHHC-type containing 21	2	rno-miR-338,rno-miR-30a
ZDHHC17	zinc finger, DHHC-type containing 17	2	rno-miR-34a,rno-miR-30a
ZCCHC11	zinc finger, CCHC domain containing 11	2	rno-miR-132,rno-miR-142-5p
ZC3H3	zinc finger CCCH-type containing 3	2	rno-miR-137,rno-let-7a
ZBTB7B	zinc finger and BTB domain containing 7B	2	rno-miR-19a,rno-miR-301a
ZBTB38	zinc finger and BTB domain containing 38	2	rno-miR-9,rno-miR-26a
ZBTB37	zinc finger and BTB domain containing 37	2	rno-miR-142-5p,rno-miR-125b-5p
YWHAZ	tyrosine 3-monooxygenase/tryptophan 5-monooxygenase activation protein, zeta polypeptide	2	rno-miR-206,rno-miR-30a
YWHAQ	tyrosine 3-monooxygenase/tryptophan 5-monooxygenase activation protein, theta polypeptide	2	rno-miR-497,rno-miR-17-3p
YWHAH	tyrosine 3-monooxygenase/tryptophan 5-monooxygenase activation protein, eta polypeptide	2	rno-miR-103,rno-miR-497
YWHAB	tyrosine 3-monooxygenase/tryptophan 5-monooxygenase activation protein, beta polypeptide	2	rno-miR-148b-3p,rno-miR-27a
YTHDF2	YTH domain family, member 2	2	rno-miR-181b,rno-miR-19a
YPEL2	yippee-like 2 (Drosophila)	2	rno-miR-30a,rno-miR-9
YIPF4	Yip1 domain family, member 4	2	rno-miR-92a,rno-miR-9
YAF2	YY1 associated factor 2	2	rno-let-7a,rno-miR-30a
XYLT2	xylosyltransferase II	2	rno-miR-18a,rno-miR-92a
XPO7	exportin 7	2	rno-miR-497,rno-miR-181b
XKRX	XK, Kell blood group complex subunit-related, X-linked	2	rno-miR-27a,rno-miR-26a
WRNIP1	Werner helicase interacting protein 1	2	rno-miR-92a,rno-miR-19a
WNT7A	wingless-type MMTV integration site family, member 7A	2	rno-miR-497,rno-miR-137
WNT2B	wingless-type MMTV integration site family, member 2B	2	rno-miR-218,rno-miR-301a
WHSC1	Wolf-Hirschhorn syndrome candidate 1	2	rno-miR-218,rno-miR-27a
WEE1	WEE1 homolog (S. pombe)	2	rno-miR-497,rno-miR-20a
WDR7	WD repeat domain 7	2	rno-miR-30a,rno-miR-30a
WDR44	WD repeat domain 44	2	rno-miR-30a,rno-miR-19a
WDR26	WD repeat domain 26	2	rno-miR-142-5p,rno-miR-19a
WBP4	WW domain binding protein 4 (formin binding protein 21)	2	rno-miR-23b,rno-miR-23b
WBP2	WW domain binding protein 2	2	rno-miR-23b,rno-miR-18a
WAPAL	wings apart-like homolog (Drosophila)	2	rno-miR-338,rno-miR-135a
VTI1A	vesicle transport through interaction with t-SNAREs homolog 1A (yeast)	2	rno-miR-19a,rno-miR-497
VPS54	vacuolar protein sorting 54 homolog (S. cerevisiae)	2	rno-miR-133a,rno-miR-142-5p
VPS4A	vacuolar protein sorting 4 homolog A (S. cerevisiae)	2	rno-miR-103,rno-miR-497
VPS24	vacuolar protein sorting 24 homolog (S. cerevisiae)	2	rno-miR-301a,rno-miR-181b
VEGFA	vascular endothelial growth factor A	2	rno-miR-497,rno-miR-383
VCPIP1	valosin containing protein (p97)/p47 complex interacting protein 1	2	rno-miR-137,rno-miR-125b-5p
VCP	valosin-containing protein	2	rno-miR-299,rno-miR-339-5p
VAV3	vav 3 guanine nucleotide exchange factor	2	rno-miR-9,rno-miR-27a
VAV2	vav 2 guanine nucleotide exchange factor	2	rno-miR-148b-3p,rno-miR-27a
VASH2	vasohibin 2	2	rno-miR-218,rno-miR-137
VAPA	VAMP (vesicle-associated membrane protein)-associated protein A, 33kDa	2	rno-miR-335,rno-miR-30a
VAMP7	vesicle-associated membrane protein 7	2	rno-miR-218,rno-miR-9
VAMP4	vesicle-associated membrane protein 4	2	rno-miR-206,rno-miR-103
VAMP2	vesicle-associated membrane protein 2 (synaptobrevin 2)	2	rno-miR-34a,rno-miR-133a
VAMP1	vesicle-associated membrane protein 1 (synaptobrevin 1)	2	rno-miR-103,rno-miR-497
UTY	ubiquitously transcribed tetratricopeptide repeat gene, Y-linked	2	rno-miR-23b,rno-miR-142-3p
UTX	lysine (K)-specific demethylase 6A	2	rno-miR-23b,rno-miR-142-3p
UST	uronyl-2-sulfotransferase	2	rno-miR-206,rno-miR-206
USP47	ubiquitin specific peptidase 47	2	rno-miR-409-5p,rno-let-7a
USP3	ubiquitin specific peptidase 3	2	rno-miR-26a,rno-miR-20a
UNQ1887	signal peptide peptidase 3	2	rno-miR-132,rno-miR-383
UNC5C	unc-5 homolog C (C. elegans)	2	rno-miR-339-5p,rno-miR-30a
ULK1	unc-51-like kinase 1 (C. elegans)	2	rno-miR-26a,rno-miR-20a
UHRF2	ubiquitin-like with PHD and ring finger domains 2	2	rno-let-7a,rno-miR-34a
UHRF1	ubiquitin-like with PHD and ring finger domains 1	2	rno-miR-17-3p,rno-miR-9
UGP2	UDP-glucose pyrophosphorylase 2	2	rno-miR-92a,rno-miR-137
UBXD7	UBX domain protein 7	2	rno-miR-9,rno-miR-10a-5p
UBXD3	UBX domain protein 10	2	rno-miR-497,rno-miR-497
UBXD2	UBX domain protein 4	2	rno-miR-409-5p,rno-let-7a
UBTD2	ubiquitin domain containing 2	2	rno-miR-18a,rno-miR-26a
UBR5	ubiquitin protein ligase E3 component n-recognin 5	2	rno-miR-27a,rno-miR-206
UBP1	upstream binding protein 1 (LBP-1a)	2	rno-miR-34a,rno-miR-181b
UBE2D2	ubiquitin-conjugating enzyme E2D 2 (UBC4/5 homolog, yeast)	2	rno-miR-132,rno-miR-301a
UBAC1	UBA domain containing 1	2	rno-miR-26a,rno-miR-30a
TXNRD1	thioredoxin reductase 1	2	rno-miR-23b,rno-miR-125b-5p
TXNIP	thioredoxin interacting protein	2	rno-miR-20a,rno-miR-20a
TWIST1	twist homolog 1 (Drosophila)	2	rno-miR-137,rno-miR-92a
TUSC2	tumor suppressor candidate 2	2	rno-miR-23b,rno-miR-20a
TUBA1A	tubulin, alpha 1a	2	rno-miR-497,rno-miR-339-5p
TTL	tubulin tyrosine ligase	2	rno-miR-181b,rno-miR-497
TTC9	tetratricopeptide repeat domain 9	2	rno-miR-19a,rno-miR-17-3p
TTC39A	tetratricopeptide repeat domain 39A	2	rno-miR-100,rno-miR-27a
TSPAN5	tetraspanin 5	2	rno-miR-103,rno-miR-497
TSPAN2	tetraspanin 2	2	rno-miR-19a,rno-miR-137
TSEN54	tRNA splicing endonuclease 54 homolog (S. cerevisiae)	2	rno-miR-125b-5p,rno-miR-135a
TRPM7	transient receptor potential cation channel, subfamily M, member 7	2	rno-miR-30a,rno-miR-135a
TRPC3	transient receptor potential cation channel, subfamily C, member 3	2	rno-miR-26a,rno-miR-339-5p
TRIM37	tripartite motif-containing 37	2	rno-miR-20a,rno-miR-301a
TRIM23	tripartite motif-containing 23	2	rno-miR-27a,rno-miR-137
TRAK2	trafficking protein, kinesin binding 2	2	rno-miR-148b-3p,rno-miR-19a
TPPP	tubulin polymerization promoting protein	2	rno-miR-206,rno-miR-27a
TP63	tumor protein p63	2	rno-miR-301a,rno-miR-92a
TOX3	TOX high mobility group box family member 3	2	rno-miR-23b,rno-miR-218
TOPORS	topoisomerase I binding, arginine/serine-rich	2	rno-miR-135a,rno-miR-20a
TOP1	topoisomerase (DNA) I	2	rno-miR-23b,rno-miR-23b
TNXB	tenascin XB	2	rno-miR-137,rno-miR-30a
TNS3	tensin 3	2	rno-miR-103,rno-miR-181b
TNS1	tensin 1	2	rno-miR-142-5p,rno-miR-181b
TNRC4	trinucleotide repeat containing 4	2	rno-miR-30a,rno-miR-34a
TNPO2	transportin 2	2	rno-miR-19a,rno-miR-206
TNFRSF21	tumor necrosis factor receptor superfamily, member 21	2	rno-miR-20a,rno-miR-9
TMOD1	tropomodulin 1	2	rno-miR-23b,rno-miR-10a-5p
TMF1	TATA element modulatory factor 1	2	rno-miR-137,rno-miR-142-5p
TMEM9B	TMEM9 domain family, member B	2	rno-miR-148b-3p,rno-miR-218
TMEM97	transmembrane protein 97	2	rno-miR-34a,rno-miR-135a
TMEM65	transmembrane protein 65	2	rno-miR-19a,rno-let-7a
TMEM64	transmembrane protein 64	2	rno-miR-20a,rno-miR-23b
TMEM55B	transmembrane protein 55B	2	rno-miR-142-3p,rno-miR-206
TMEM55A	transmembrane protein 55A	2	rno-miR-497,rno-miR-137
TMEM54	transmembrane protein 54	2	rno-miR-148b-3p,rno-miR-142-5p
TMEM49	transmembrane protein 49	2	rno-miR-142-5p,rno-miR-206
TMEM32	membrane magnesium transporter 1	2	rno-miR-301a,rno-miR-19a
TMEM25	transmembrane protein 25	2	rno-miR-125b-5p,rno-miR-218
TMEM200B	transmembrane protein 200B	2	rno-miR-142-3p,rno-miR-26a
TMEM196	transmembrane protein 196	2	rno-miR-181b,rno-miR-19a
TMEM184B	transmembrane protein 184B	2	rno-miR-26a,rno-miR-92a
TMEM184A	transmembrane protein 184A	2	rno-miR-218,rno-miR-137
TMEM183A	transmembrane protein 183A	2	rno-miR-10a-5p,rno-miR-339-5p
TMEM178	transmembrane protein 178	2	rno-miR-206,rno-miR-218
TMEM16D	anoctamin 4	2	rno-miR-23b,rno-miR-30a
TMEM167A	transmembrane protein 167A	2	rno-miR-133a,rno-miR-20a
TMEM127	transmembrane protein 127	2	rno-miR-20a,rno-miR-23b
TMEM123	transmembrane protein 123	2	rno-miR-20a,rno-miR-125b-5p
TMEM115	transmembrane protein 115	2	rno-miR-10b,rno-miR-142-3p
TMEM110	transmembrane protein 110	2	rno-miR-301a,rno-let-7a
TMEM109	transmembrane protein 109	2	rno-miR-9,rno-miR-34a
TMEM1	trafficking protein particle complex 10	2	rno-miR-18a,rno-miR-17-3p
TMEFF1	transmembrane protein with EGF-like and two follistatin-like domains 1	2	rno-miR-30a,rno-miR-132
TMED5	transmembrane emp24 protein transport domain containing 5	2	rno-miR-135a,rno-let-7a
TMCC3	transmembrane and coiled-coil domain family 3	2	rno-miR-20a,rno-miR-34a
TLE4	transducin-like enhancer of split 4 (E(sp1) homolog, Drosophila)	2	rno-miR-497,rno-miR-103
TLE3	transducin-like enhancer of split 3 (E(sp1) homolog, Drosophila)	2	rno-miR-221,rno-miR-125b-5p
TJP2	tight junction protein 2 (zona occludens 2)	2	rno-miR-133a,rno-miR-23b
TIPARP	TCDD-inducible poly(ADP-ribose) polymerase	2	rno-miR-299,rno-miR-142-3p
TIMP2	TIMP metallopeptidase inhibitor 2	2	rno-miR-20a,rno-miR-301a
THSD7A	thrombospondin, type I, domain containing 7A	2	rno-miR-301a,rno-miR-19a
THRAP3	thyroid hormone receptor associated protein 3	2	rno-miR-26a,rno-miR-133a
THOC2	THO complex 2	2	rno-let-7a,rno-miR-218
TGFBI	transforming growth factor, beta-induced, 68kDa	2	rno-miR-9,rno-miR-21
TGFA	transforming growth factor, alpha	2	rno-miR-148b-3p,rno-miR-23b
TFAP2D	transcription factor AP-2 delta (activating enhancer binding protein 2 delta)	2	rno-miR-133a,rno-miR-497
TET1	tet oncogene 1	2	rno-miR-20a,rno-miR-26a
TERF2	telomeric repeat binding factor 2	2	rno-miR-338,rno-miR-21
TEGT	transmembrane BAX inhibitor motif containing 6	2	rno-miR-27a,rno-miR-19a
TEF	thyrotrophic embryonic factor	2	rno-miR-92a,rno-miR-137
TDG	thymine-DNA glycosylase	2	rno-miR-125b-5p,rno-miR-30a
TCTEX1D1	Tctex1 domain containing 1	2	rno-miR-20a,rno-miR-335
TCTA	T-cell leukemia translocation altered gene	2	rno-miR-497,rno-let-7a
TCF7	transcription factor 7 (T-cell specific, HMG-box)	2	rno-miR-30a,rno-miR-9
TBX5	T-box 5	2	rno-miR-10a-5p,rno-let-7a
TBK1	TANK-binding kinase 1	2	rno-miR-19a,rno-miR-135a
TBC1D8B	TBC1 domain family, member 8B (with GRAM domain)	2	rno-miR-20a,rno-miR-218
TBC1D2B	TBC1 domain family, member 2B	2	rno-miR-142-3p,rno-miR-30a
TBC1D20	TBC1 domain family, member 20	2	rno-miR-20a,rno-miR-497
TBC1D15	TBC1 domain family, member 15	2	rno-miR-30a,rno-miR-206
TASP1	taspase, threonine aspartase, 1	2	rno-miR-497,rno-miR-30a
TANC1	tetratricopeptide repeat, ankyrin repeat and coiled-coil containing 1	2	rno-miR-20a,rno-miR-338
TAGLN2	transgelin 2	2	rno-miR-133a,rno-miR-133a
TACC1	transforming, acidic coiled-coil containing protein 1	2	rno-miR-19a,rno-miR-218
SYT9	synaptotagmin IX	2	rno-miR-9,rno-miR-137
SYT4	synaptotagmin IV	2	rno-miR-148b-3p,rno-miR-9
SYT10	synaptotagmin X	2	rno-miR-9,rno-miR-26a
SYS1	SYS1 Golgi-localized integral membrane protein homolog (S. cerevisiae)	2	rno-miR-23b,rno-miR-218
SYDE2	synapse defective 1, Rho GTPase, homolog 2 (C. elegans)	2	rno-miR-497,rno-miR-103
SUV420H2	suppressor of variegation 4-20 homolog 2 (Drosophila)	2	rno-miR-125b-5p,rno-miR-135a
SUV420H1	suppressor of variegation 4-20 homolog 1 (Drosophila)	2	rno-miR-92a,rno-miR-301a
SUV39H1	suppressor of variegation 3-9 homolog 1 (Drosophila)	2	rno-miR-125b-5p,rno-miR-301a
SUMF1	sulfatase modifying factor 1	2	rno-miR-23b,rno-miR-20a
SUFU	suppressor of fused homolog (Drosophila)	2	rno-miR-103,rno-miR-135a
STYK1	serine/threonine/tyrosine kinase 1	2	rno-miR-27a,rno-let-7a
STXBP5L	syntaxin binding protein 5-like	2	rno-miR-137,rno-miR-125b-5p
STX1A	syntaxin 1A (brain)	2	rno-miR-497,rno-miR-34a
STRBP	spermatid perinuclear RNA binding protein	2	rno-miR-26a,rno-miR-26a
STOX2	storkhead box 2	2	rno-miR-497,rno-miR-30a
STK40	serine/threonine kinase 40	2	rno-let-7a,rno-miR-137
STK4	serine/threonine kinase 4	2	rno-miR-23b,rno-miR-18a
STK38	serine/threonine kinase 38	2	rno-miR-20a,rno-miR-19a
STAU1	staufen, RNA binding protein, homolog 1 (Drosophila)	2	rno-miR-10b,rno-miR-142-3p
STAT6	signal transducer and activator of transcription 6, interleukin-4 induced	2	rno-miR-135a,rno-miR-34a
STARD7	StAR-related lipid transfer (START) domain containing 7	2	rno-miR-206,rno-miR-335
STAG1	stromal antigen 1	2	rno-miR-142-5p,rno-miR-27a
STAC2	SH3 and cysteine rich domain 2	2	rno-miR-26a,rno-miR-34a
ST8SIA3	ST8 alpha-N-acetyl-neuraminide alpha-2,8-sialyltransferase 3	2	rno-miR-103,rno-miR-133a
ST6GALNAC3	ST6 (alpha-N-acetyl-neuraminyl-2,3-beta-galactosyl-1,3)-N-acetylgalactosaminide alpha-2,6-sialyltransferase 3	2	rno-miR-20a,rno-miR-27a
SRL	sarcalumenin	2	rno-miR-21,rno-miR-27a
SRGAP2	SLIT-ROBO Rho GTPase activating protein 2	2	rno-miR-218,rno-miR-206
SRGAP1	SLIT-ROBO Rho GTPase activating protein 1	2	rno-miR-103,rno-miR-26a
SRC	v-src sarcoma (Schmidt-Ruppin A-2) viral oncogene homolog (avian)	2	rno-miR-206,rno-miR-137
SPTLC1	serine palmitoyltransferase, long chain base subunit 1	2	rno-miR-137,rno-miR-497
SPRYD4	SPRY domain containing 4	2	rno-miR-92a,rno-let-7a
SPRYD3	SPRY domain containing 3	2	rno-miR-19a,rno-miR-497
SPRY2	sprouty homolog 2 (Drosophila)	2	rno-miR-27a,rno-miR-21
SPOPL	speckle-type POZ protein-like	2	rno-miR-301a,rno-miR-20a
SPOCK2	sparc/osteonectin, cwcv and kazal-like domains proteoglycan (testican) 2	2	rno-miR-142-5p,rno-miR-127
SPOCK1	sparc/osteonectin, cwcv and kazal-like domains proteoglycan (testican) 1	2	rno-miR-23b,rno-miR-9
SPHKAP	SPHK1 interactor, AKAP domain containing	2	rno-miR-218,rno-miR-30a
SPHK2	sphingosine kinase 2	2	rno-miR-301a,rno-miR-19a
SPCS2	signal peptidase complex subunit 2 homolog (S. cerevisiae)	2	rno-miR-142-5p,rno-miR-34a
SPAST	spastin	2	rno-miR-30a,rno-miR-30a
SP2	Sp2 transcription factor	2	rno-miR-142-5p,rno-miR-206
SOX9	SRY (sex determining region Y)-box 9	2	rno-miR-30a,rno-miR-409-5p
SOS2	son of sevenless homolog 2 (Drosophila)	2	rno-miR-148b-3p,rno-miR-301a
SORCS1	sortilin-related VPS10 domain containing receptor 1	2	rno-miR-335,rno-miR-383
SOCS4	suppressor of cytokine signaling 4	2	rno-miR-135a,rno-miR-125b-5p
SNTB2	syntrophin, beta 2 (dystrophin-associated protein A1, 59kDa, basic component 2)	2	rno-miR-218,rno-miR-135a
SMURF1	SMAD specific E3 ubiquitin protein ligase 1	2	rno-miR-497,rno-miR-125b-5p
SMS	spermine synthase	2	rno-miR-148b-3p,rno-miR-23b
SMG1	SMG1 homolog, phosphatidylinositol 3-kinase-related kinase (C. elegans)	2	rno-miR-125b-5p,rno-miR-142-3p
SMEK2	SMEK homolog 2, suppressor of mek1 (Dictyostelium)	2	rno-miR-206,rno-miR-23b
SMCR8	Smith-Magenis syndrome chromosome region, candidate 8	2	rno-miR-125b-5p,rno-miR-27a
SMARCC1	SWI/SNF related, matrix associated, actin dependent regulator of chromatin, subfamily c, member 1	2	rno-let-7a,rno-miR-23b
SMAP2	small ArfGAP2	2	rno-miR-18a,rno-let-7a
SLMAP	sarcolemma associated protein	2	rno-miR-301a,rno-miR-19a
SLITRK3	SLIT and NTRK-like family, member 3	2	rno-miR-20a,rno-miR-20a
SLC9A6	solute carrier family 9 (sodium/hydrogen exchanger), member 6	2	rno-miR-19a,rno-miR-497
SLC7A6	solute carrier family 7 (cationic amino acid transporter, y+ system), member 6	2	rno-miR-9,rno-miR-30a
SLC7A11	solute carrier family 7, (cationic amino acid transporter, y+ system) member 11	2	rno-miR-26a,rno-miR-27a
SLC6A9	solute carrier family 6 (neurotransmitter transporter, glycine), member 9	2	rno-miR-137,rno-miR-30a
SLC6A8	solute carrier family 6 (neurotransmitter transporter, creatine), member 8	2	rno-miR-137,rno-miR-19a
SLC6A6	solute carrier family 6 (neurotransmitter transporter, taurine), member 6	2	rno-miR-27a,rno-miR-133a
SLC6A14	solute carrier family 6 (amino acid transporter), member 14	2	rno-miR-23b,rno-miR-23b
SLC5A7	solute carrier family 5 (choline transporter), member 7	2	rno-miR-181b,rno-miR-137
SLC4A10	solute carrier family 4, sodium bicarbonate transporter, member 10	2	rno-miR-125b-5p,rno-miR-339-5p
SLC46A3	solute carrier family 46, member 3	2	rno-miR-339-5p,rno-miR-137
SLC40A1	solute carrier family 40 (iron-regulated transporter), member 1	2	rno-miR-20a,rno-miR-20a
SLC39A13	solute carrier family 39 (zinc transporter), member 13	2	rno-miR-137,rno-miR-135a
SLC39A11	solute carrier family 39 (metal ion transporter), member 11	2	rno-miR-27a,rno-miR-30a
SLC39A1	solute carrier family 39 (zinc transporter), member 1	2	rno-miR-133a,rno-miR-9
SLC38A2	solute carrier family 38, member 2	2	rno-miR-26a,rno-miR-181b
SLC38A1	solute carrier family 38, member 1	2	rno-miR-23b,rno-miR-378
SLC37A3	solute carrier family 37 (glycerol-3-phosphate transporter), member 3	2	rno-miR-142-3p,rno-miR-206
SLC35F4	solute carrier family 35, member F4	2	rno-miR-27a,rno-miR-30a
SLC35A4	solute carrier family 35, member A4	2	rno-miR-125b-5p,rno-miR-137
SLC35A3	solute carrier family 35 (UDP-N-acetylglucosamine (UDP-GlcNAc) transporter), member A3	2	rno-miR-383,rno-miR-27a
SLC31A2	solute carrier family 31 (copper transporters), member 2	2	rno-miR-19a,rno-miR-9
SLC31A1	solute carrier family 31 (copper transporters), member 1	2	rno-miR-132,rno-let-7a
SLC30A4	solute carrier family 30 (zinc transporter), member 4	2	rno-miR-30a,rno-miR-137
SLC2A2	solute carrier family 2 (facilitated glucose transporter), member 2	2	rno-miR-9,rno-miR-299
SLC2A12	solute carrier family 2 (facilitated glucose transporter), member 12	2	rno-miR-221,rno-let-7a
SLC2A1	solute carrier family 2 (facilitated glucose transporter), member 1	2	rno-miR-132,rno-miR-148b-3p
SLC26A4	solute carrier family 26, member 4	2	rno-miR-9,rno-miR-26a
SLC25A37	solute carrier family 25, member 37	2	rno-miR-181b,rno-miR-26a
SLC25A27	solute carrier family 25, member 27	2	rno-miR-34a,rno-let-7a
SLC25A24	solute carrier family 25 (mitochondrial carrier; phosphate carrier), member 24	2	rno-miR-9,rno-let-7a
SLC25A20	solute carrier family 25 (carnitine/acylcarnitine translocase), member 20	2	rno-miR-19a,rno-miR-26a
SLC25A16	solute carrier family 25 (mitochondrial carrier; Graves disease autoantigen), member 16	2	rno-miR-26a,rno-miR-26a
SLC20A2	solute carrier family 20 (phosphate transporter), member 2	2	rno-miR-9,rno-miR-497
SLC1A5	solute carrier family 1 (neutral amino acid transporter), member 5	2	rno-miR-137,rno-miR-125b-5p
SLC1A1	solute carrier family 1 (neuronal/epithelial high affinity glutamate transporter, system Xag), member 1	2	rno-miR-23b,rno-miR-26a
SLC17A7	solute carrier family 17 (sodium-dependent inorganic phosphate cotransporter), member 7	2	rno-miR-20a,rno-miR-125b-5p
SLC16A12	solute carrier family 16, member 12 (monocarboxylic acid transporter 12)	2	rno-miR-20a,rno-miR-206
SLAIN2	SLAIN motif family, member 2	2	rno-miR-103,rno-miR-20a
SKP1	S-phase kinase-associated protein 1	2	rno-miR-148b-3p,rno-miR-301a
SKI	v-ski sarcoma viral oncogene homolog (avian)	2	rno-miR-21,rno-miR-20a
SIPA1L2	signal-induced proliferation-associated 1 like 2	2	rno-miR-181b,rno-miR-137
SIDT1	SID1 transmembrane family, member 1	2	rno-miR-497,rno-miR-34a
SHROOM4	shroom family member 4	2	rno-miR-9,rno-miR-9
SHC1	SHC (Src homology 2 domain containing) transforming protein 1	2	rno-miR-9,rno-miR-9
SHANK3	SH3 and multiple ankyrin repeat domains 3	2	rno-miR-10a-5p,rno-miR-34a
SH3RF3	SH3 domain containing ring finger 3	2	rno-miR-19a,rno-miR-142-5p
SH3RF1	SH3 domain containing ring finger 1	2	rno-miR-30a,rno-miR-27a
SH3GLB1	SH3-domain GRB2-like endophilin B1	2	rno-miR-142-3p,rno-miR-9
SH3BP5	SH3-domain binding protein 5 (BTK-associated)	2	rno-miR-137,rno-miR-20a
SH3BGRL	SH3 domain binding glutamic acid-rich protein like	2	rno-miR-23b,rno-miR-30a
SGSM2	small G protein signaling modulator 2	2	rno-miR-34a,rno-miR-125b-5p
SGPP1	sphingosine-1-phosphate phosphatase 1	2	rno-miR-133a,rno-miR-27a
SGMS2	sphingomyelin synthase 2	2	rno-miR-133a,rno-miR-9
SFXN5	sideroflexin 5	2	rno-miR-206,rno-miR-133a
SFRS6	splicing factor, arginine/serine-rich 6	2	rno-miR-19a,rno-miR-137
SFRS18	splicing factor, arginine/serine-rich 18	2	rno-miR-181b,rno-miR-27a
SFRS16	splicing factor, arginine/serine-rich 16	2	rno-miR-103,rno-miR-497
SFRP1	secreted frizzled-related protein 1	2	rno-miR-206,rno-miR-27a
SETD2	SET domain containing 2	2	rno-miR-142-5p,rno-miR-23b
SETBP1	SET binding protein 1	2	rno-miR-190,rno-miR-206
SERTAD3	SERTA domain containing 3	2	rno-miR-125b-5p,rno-miR-92a
SERPINE1	serpin peptidase inhibitor, clade E (nexin, plasminogen activator inhibitor type 1), member 1	2	rno-miR-148b-3p,rno-miR-30a
SERBP1	SERPINE1 mRNA binding protein 1	2	rno-miR-497,rno-miR-26a
SEPT8	septin 8	2	rno-miR-103,rno-miR-181b
SEPT3	septin 3	2	rno-miR-324-5p,rno-miR-137
SENP5	SUMO1/sentrin specific peptidase 5	2	rno-miR-26a,rno-miR-142-5p
SEMA6B	sema domain, transmembrane domain (TM), and cytoplasmic domain, (semaphorin) 6B	2	rno-miR-30a,rno-miR-218
SELI	selenoprotein I	2	rno-miR-497,rno-miR-181b
SEL1L	sel-1 suppressor of lin-12-like (C. elegans)	2	rno-miR-23b,rno-miR-181b
SEC16A	SEC16 homolog A (S. cerevisiae)	2	rno-miR-132,rno-miR-497
SDC1	syndecan 1	2	rno-miR-10a-5p,rno-miR-19a
SCN8A	sodium channel, voltage gated, type VIII, alpha subunit	2	rno-miR-30a,rno-miR-497
SCN3A	sodium channel, voltage-gated, type III, alpha subunit	2	rno-miR-30a,rno-miR-10a-5p
SCN1A	sodium channel, voltage-gated, type I, alpha subunit	2	rno-miR-30a,rno-miR-137
SCML4	sex comb on midleg-like 4 (Drosophila)	2	rno-miR-301a,rno-miR-26a
SCML2	sex comb on midleg-like 2 (Drosophila)	2	rno-miR-34a,rno-miR-21
SBK1	SH3-binding domain kinase 1	2	rno-miR-221,rno-miR-125b-5p
SAR1A	SAR1 homolog A (S. cerevisiae)	2	rno-miR-34a,rno-miR-378
SAMD4B	sterile alpha motif domain containing 4B	2	rno-miR-409-5p,rno-miR-383
RYBP	RING1 and YY1 binding protein	2	rno-miR-27a,rno-miR-125b-5p
RUNX3	runt-related transcription factor 3	2	rno-miR-218,rno-miR-301a
RUFY2	RUN and FYVE domain containing 2	2	rno-miR-23b,rno-miR-20a
RSU1	Ras suppressor protein 1	2	rno-miR-132,rno-miR-409-5p
RRAS2	related RAS viral (r-ras) oncogene homolog 2	2	rno-miR-132,rno-miR-23b
RRAS	related RAS viral (r-ras) oncogene homolog	2	rno-miR-34a,rno-miR-142-3p
RPS6KA5	ribosomal protein S6 kinase, 90kDa, polypeptide 5	2	rno-miR-27a,rno-miR-20a
RPS6KA4	ribosomal protein S6 kinase, 90kDa, polypeptide 4	2	rno-miR-9,rno-miR-92a
RPS6KA3	ribosomal protein S6 kinase, 90kDa, polypeptide 3	2	rno-miR-181b,rno-miR-20a
RPGRIP1L	RPGRIP1-like	2	rno-miR-27a,rno-miR-137
RP11-68I18.1	GA binding protein transcription factor, beta subunit 2	2	rno-miR-133a,rno-miR-133a
RP11-35N6.1	plasticity related gene 3	2	rno-miR-19a,rno-miR-221
ROCK2	Rho-associated, coiled-coil containing protein kinase 2	2	rno-miR-142-3p,rno-miR-135a
RNMT	RNA (guanine-7-) methyltransferase	2	rno-miR-181b,rno-miR-30a
RNF6	ring finger protein (C3H2C3 type) 6	2	rno-miR-26a,rno-miR-20a
RNF44	ring finger protein 44	2	rno-miR-92a,rno-miR-221
RNF43	ring finger protein 43	2	rno-miR-135a,rno-miR-23b
RNF41	ring finger protein 41	2	rno-miR-218,rno-miR-497
RNF220	ring finger protein 220	2	rno-miR-30a,rno-miR-218
RNF2	ring finger protein 2	2	rno-miR-30a,rno-miR-19a
RNF19A	ring finger protein 19A	2	rno-miR-9,rno-miR-19a
RNF144A	ring finger protein 144A	2	rno-miR-9,rno-miR-27a
RNF141	ring finger protein 141	2	rno-miR-335,rno-miR-92a
RNF11	ring finger protein 11	2	rno-miR-19a,rno-miR-19a
RNF10	ring finger protein 10	2	rno-miR-497,rno-miR-497
RIC8B	resistance to inhibitors of cholinesterase 8 homolog B (C. elegans)	2	rno-miR-137,rno-miR-142-5p
RHOC	ras homolog gene family, member C	2	rno-miR-20a,rno-miR-142-5p
RHOBTB1	Rho-related BTB domain containing 1	2	rno-miR-137,rno-miR-9
RHEBL1	Ras homolog enriched in brain like 1	2	rno-miR-19a,rno-miR-30a
RGS7BP	regulator of G-protein signaling 7 binding protein	2	rno-miR-132,rno-miR-338
RGS4	regulator of G-protein signaling 4	2	rno-miR-26a,rno-miR-103
RGS17	regulator of G-protein signaling 17	2	rno-miR-92a,rno-miR-34a
RGMA	RGM domain family, member A	2	rno-miR-20a,rno-miR-148b-3p
RGAG1	retrotransposon gag domain containing 1	2	rno-let-7a,rno-miR-497
REV3L	REV3-like, catalytic subunit of DNA polymerase zeta (yeast)	2	rno-miR-142-5p,rno-miR-92a
REV1	REV1 homolog (S. cerevisiae)	2	rno-miR-30a,rno-miR-221
REPS2	RALBP1 associated Eps domain containing 2	2	rno-miR-20a,rno-miR-27a
REEP4	receptor accessory protein 4	2	rno-miR-26a,rno-miR-9
REEP3	receptor accessory protein 3	2	rno-miR-19a,rno-miR-30a
RCN2	reticulocalbin 2, EF-hand calcium binding domain	2	rno-miR-142-5p,rno-miR-26a
RC3H1	ring finger and CCCH-type zinc finger domains 1	2	rno-miR-142-5p,rno-miR-27a
RBMS1	RNA binding motif, single stranded interacting protein 1	2	rno-miR-383,rno-miR-19a
RBM38	RNA binding motif protein 38	2	rno-miR-125b-5p,rno-let-7a
RBM15B	RNA binding motif protein 15B	2	rno-miR-92a,rno-miR-30a
RBJ	DnaJ (Hsp40) homolog, subfamily C, member 27	2	rno-miR-27a,rno-miR-20a
RBBP8	retinoblastoma binding protein 8	2	rno-miR-19a,rno-miR-301a
RBBP6	retinoblastoma binding protein 6	2	rno-miR-27a,rno-miR-497
RB1CC1	RB1-inducible coiled-coil 1	2	rno-miR-133a,rno-miR-20a
RASGRP1	RAS guanyl releasing protein 1 (calcium and DAG-regulated)	2	rno-let-7a,rno-miR-21
RARA	retinoic acid receptor, alpha	2	rno-miR-27a,rno-miR-218
RAPGEFL1	Rap guanine nucleotide exchange factor (GEF)-like 1	2	rno-miR-125b-5p,rno-miR-20a
RAPGEF6	Rap guanine nucleotide exchange factor (GEF) 6	2	rno-miR-135a,rno-miR-19a
RAP1GDS1	RAP1, GTP-GDP dissociation stimulator 1	2	rno-miR-34a,rno-miR-135a
RANBP10	RAN binding protein 10	2	rno-miR-218,rno-miR-26a
RALGDS	ral guanine nucleotide dissociation stimulator	2	rno-miR-34a,rno-miR-9
RALBP1	ralA binding protein 1	2	rno-miR-299,rno-miR-148b-3p
RAG1AP1	recombination activating gene 1 activating protein 1	2	rno-miR-133a,rno-miR-9
RAF1	v-raf-1 murine leukemia viral oncogene homolog 1	2	rno-miR-497,rno-miR-19a
RAD21	RAD21 homolog (S. pombe)	2	rno-miR-92a,rno-miR-181b
RABGEF1	RAB guanine nucleotide exchange factor (GEF) 1	2	rno-miR-9,rno-miR-181b
RAB8A	RAB8A, member RAS oncogene family	2	rno-miR-30a,rno-miR-218
RAB6A	RAB6A, member RAS oncogene family	2	rno-miR-218,rno-miR-17-3p
RAB5C	RAB5C, member RAS oncogene family	2	rno-miR-18a,rno-miR-409-5p
RAB5B	RAB5B, member RAS oncogene family	2	rno-miR-383,rno-miR-20a
RAB43	RAB43, member RAS oncogene family	2	rno-miR-34a,rno-miR-206
RAB40C	RAB40C, member RAS oncogene family	2	rno-miR-142-3p,rno-let-7a
RAB35	RAB35, member RAS oncogene family	2	rno-miR-17-3p,rno-miR-137
RAB34	RAB34, member RAS oncogene family	2	rno-miR-148b-3p,rno-miR-9
RAB22A	RAB22A, member RAS oncogene family	2	rno-miR-17-3p,rno-miR-20a
RAB21	RAB21, member RAS oncogene family	2	rno-miR-17-3p,rno-miR-19a
RAB1A	RAB1A, member RAS oncogene family	2	rno-miR-221,rno-miR-142-3p
RAB14	RAB14, member RAS oncogene family	2	rno-miR-338,rno-miR-142-3p
RAB11FIP1	RAB11 family interacting protein 1 (class I)	2	rno-miR-20a,rno-miR-27a
RAB11A	RAB11A, member RAS oncogene family	2	rno-miR-21,rno-miR-17-3p
QSER1	glutamine and serine rich 1	2	rno-miR-378,rno-miR-181b
PXN	paxillin	2	rno-miR-137,rno-miR-30a
PWWP2A	PWWP domain containing 2A	2	rno-miR-23b,rno-miR-26a
PTPRT	protein tyrosine phosphatase, receptor type, T	2	rno-miR-409-5p,rno-miR-218
PTPRR	protein tyrosine phosphatase, receptor type, R	2	rno-miR-497,rno-miR-218
PTPRM	protein tyrosine phosphatase, receptor type, M	2	rno-miR-34a,rno-miR-148b-3p
PTPN9	protein tyrosine phosphatase, non-receptor type 9	2	rno-miR-126,rno-miR-181b
PTPN3	protein tyrosine phosphatase, non-receptor type 3	2	rno-miR-497,rno-miR-20a
PTPN21	protein tyrosine phosphatase, non-receptor type 21	2	rno-miR-30a,rno-miR-20a
PTPN2	protein tyrosine phosphatase, non-receptor type 2	2	rno-miR-137,rno-miR-17-3p
PTPN13	protein tyrosine phosphatase, non-receptor type 13 (APO-1/CD95 (Fas)-associated phosphatase)	2	rno-miR-26a,rno-miR-30a
PTPLB	protein tyrosine phosphatase-like (proline instead of catalytic arginine), member b	2	rno-miR-103,rno-miR-17-3p
PTPLAD1	protein tyrosine phosphatase-like A domain containing 1	2	rno-miR-206,rno-miR-206
PTH	parathyroid hormone	2	rno-miR-497,rno-miR-103
PTGS2	prostaglandin-endoperoxide synthase 2 (prostaglandin G/H synthase and cyclooxygenase)	2	rno-miR-26a,rno-miR-26a
PTGER4	prostaglandin E receptor 4 (subtype EP4)	2	rno-miR-92a,rno-miR-23b
PTER	phosphotriesterase related	2	rno-miR-9,rno-miR-26a
PTCH1	patched homolog 1 (Drosophila)	2	rno-miR-27a,rno-miR-497
PTAR1	protein prenyltransferase alpha subunit repeat containing 1	2	rno-miR-92a,rno-miR-9
PRUNE2	prune homolog 2 (Drosophila)	2	rno-miR-135a,rno-miR-30a
PRTG	protogenin homolog (Gallus gallus)	2	rno-let-7a,rno-miR-23b
PRRX1	paired related homeobox 1	2	rno-miR-9,rno-miR-9
PRRT3	proline-rich transmembrane protein 3	2	rno-miR-19a,rno-miR-10a-5p
PRRC1	proline-rich coiled-coil 1	2	rno-miR-125b-5p,rno-miR-206
PRR16	proline rich 16	2	rno-miR-137,rno-miR-20a
PRPF4B	PRP4 pre-mRNA processing factor 4 homolog B (yeast)	2	rno-miR-142-5p,rno-miR-23b
PRPF40A	PRP40 pre-mRNA processing factor 40 homolog A (S. cerevisiae)	2	rno-miR-142-5p,rno-miR-135a
PROSC	proline synthetase co-transcribed homolog (bacterial)	2	rno-miR-218,rno-miR-23b
PRKCD	protein kinase C, delta	2	rno-miR-26a,rno-miR-181b
PRIMA1	proline rich membrane anchor 1	2	rno-miR-181b,rno-miR-135a
PRICKLE2	prickle homolog 2 (Drosophila)	2	rno-miR-19a,rno-miR-148b-3p
PPP2R5A	protein phosphatase 2, regulatory subunit B', alpha isoform	2	rno-miR-299,rno-miR-218
PPP2R3A	protein phosphatase 2 (formerly 2A), regulatory subunit B'', alpha	2	rno-miR-34a,rno-miR-26a
PPP2R1B	protein phosphatase 2 (formerly 2A), regulatory subunit A, beta isoform	2	rno-miR-497,rno-miR-30a
PPP1R12B	protein phosphatase 1, regulatory (inhibitor) subunit 12B	2	rno-miR-181b,rno-miR-497
PPP1CC	protein phosphatase 1, catalytic subunit, gamma isoform	2	rno-miR-27a,rno-miR-135a
PPARG	peroxisome proliferator-activated receptor gamma	2	rno-miR-27a,rno-miR-301a
PPAPDC2	phosphatidic acid phosphatase type 2 domain containing 2	2	rno-miR-9,rno-let-7a
POU4F1	POU class 4 homeobox 1	2	rno-miR-301a,rno-miR-19a
POU2F3	POU class 2 homeobox 3	2	rno-miR-335,rno-miR-135a
PON2	paraoxonase 2	2	rno-miR-19a,rno-miR-30a
POGZ	pogo transposable element with ZNF domain	2	rno-miR-34a,rno-miR-221
PODXL	podocalyxin-like	2	rno-miR-339-5p,rno-miR-125b-5p
PNRC1	proline-rich nuclear receptor coactivator 1	2	rno-miR-23b,rno-miR-19a
PNPLA6	patatin-like phospholipase domain containing 6	2	rno-miR-497,rno-miR-148b-3p
PNKD	paroxysmal nonkinesigenic dyskinesia	2	rno-miR-30a,rno-miR-27a
PLXND1	plexin D1	2	rno-miR-27a,rno-let-7a
PLK2	polo-like kinase 2 (Drosophila)	2	rno-miR-27a,rno-miR-27a
PLEKHM1	pleckstrin homology domain containing, family M (with RUN domain) member 1	2	rno-miR-92a,rno-miR-20a
PLEKHA3	pleckstrin homology domain containing, family A (phosphoinositide binding specific) member 3	2	rno-miR-20a,rno-miR-142-5p
PLEKHA1	pleckstrin homology domain containing, family A (phosphoinositide binding specific) member 1	2	rno-miR-21,rno-miR-92a
PLAGL1	pleiomorphic adenoma gene-like 1	2	rno-miR-23b,rno-miR-497
PKNOX2	PBX/knotted 1 homeobox 2	2	rno-miR-181b,rno-miR-30a
PKD2	polycystic kidney disease 2 (autosomal dominant)	2	rno-miR-20a,rno-miR-338
PJA2	praja ring finger 2	2	rno-miR-21,rno-miR-9
PITX2	paired-like homeodomain 2	2	rno-miR-21,rno-miR-181b
PIP3-E	interaction protein for cytohesin exchange factors 1	2	rno-miR-135a,rno-miR-301a
PIM1	pim-1 oncogene	2	rno-miR-26a,rno-miR-497
PIK3R2	phosphoinositide-3-kinase, regulatory subunit 2 (beta)	2	rno-miR-135a,rno-miR-30a
PI4K2B	phosphatidylinositol 4-kinase type 2 beta	2	rno-miR-181b,rno-miR-125b-5p
PHF6	PHD finger protein 6	2	rno-miR-26a,rno-miR-20a
PHF2	PHD finger protein 2	2	rno-miR-18a,rno-miR-221
PHF12	PHD finger protein 12	2	rno-miR-19a,rno-miR-301a
PHC3	polyhomeotic homolog 3 (Drosophila)	2	rno-miR-378,rno-miR-148b-3p
PGRMC1	progesterone receptor membrane component 1	2	rno-miR-206,rno-let-7a
PGBD5	piggyBac transposable element derived 5	2	rno-miR-20a,rno-miR-221
PGAP1	post-GPI attachment to proteins 1	2	rno-miR-221,rno-miR-181b
PFTK1	PFTAIRE protein kinase 1	2	rno-miR-103,rno-miR-206
PEX5	peroxisomal biogenesis factor 5	2	rno-miR-126,rno-miR-497
PER2	period homolog 2 (Drosophila)	2	rno-miR-92a,rno-miR-30a
PEA15	phosphoprotein enriched in astrocytes 15	2	rno-miR-148b-3p,rno-miR-34a
PDZD4	PDZ domain containing 4	2	rno-miR-339-5p,rno-miR-218
PDZD2	PDZ domain containing 2	2	rno-miR-92a,rno-miR-18a
PDPR	pyruvate dehydrogenase phosphatase regulatory subunit	2	rno-let-7a,rno-miR-497
PDK4	pyruvate dehydrogenase kinase, isozyme 4	2	rno-miR-9,rno-miR-148b-3p
PDIA6	protein disulfide isomerase family A, member 6	2	rno-miR-23b,rno-miR-497
PDHX	pyruvate dehydrogenase complex, component X	2	rno-miR-26a,rno-miR-27a
PDE8B	phosphodiesterase 8B	2	rno-miR-27a,rno-miR-135a
PDE5A	phosphodiesterase 5A, cGMP-specific	2	rno-miR-19a,rno-miR-181b
PDE12	phosphodiesterase 12	2	rno-let-7a,rno-miR-218
PDCD10	programmed cell death 10	2	rno-miR-103,rno-miR-206
PDAP1	PDGFA associated protein 1	2	rno-miR-181b,rno-miR-409-5p
PCTK2	PCTAIRE protein kinase 2	2	rno-miR-497,rno-miR-142-5p
PCSK6	proprotein convertase subtilisin/kexin type 6	2	rno-miR-21,rno-miR-9
PCGF6	polycomb group ring finger 6	2	rno-miR-9,rno-miR-125b-5p
PCGF2	polycomb group ring finger 2	2	rno-miR-103,rno-miR-218
PCDH7	protocadherin 7	2	rno-miR-9,rno-miR-126
PCDH19	protocadherin 19	2	rno-miR-23b,rno-let-7a
PCDH17	protocadherin 17	2	rno-miR-497,rno-miR-30a
PBX2	pre-B-cell leukemia homeobox 2	2	rno-miR-218,rno-let-7a
PAX3	paired box 3	2	rno-miR-206,rno-miR-92a
PAWR	PRKC, apoptosis, WT1, regulator	2	rno-miR-26a,rno-miR-30a
PATL1	protein associated with topoisomerase II homolog 1 (yeast)	2	rno-miR-10a-5p,rno-miR-19a
PAPOLB	poly(A) polymerase beta (testis specific)	2	rno-miR-378,rno-miR-30a
PAK7	p21 protein (Cdc42/Rac)-activated kinase 7	2	rno-miR-20a,rno-miR-135a
PAK4	p21 protein (Cdc42/Rac)-activated kinase 4	2	rno-miR-9,rno-miR-181b
PAK1	p21 protein (Cdc42/Rac)-activated kinase 1	2	rno-miR-221,rno-let-7a
PACSIN1	protein kinase C and casein kinase substrate in neurons 1	2	rno-miR-9,rno-miR-103
PACS1	phosphofurin acidic cluster sorting protein 1	2	rno-miR-34a,rno-miR-34a
P4HA2	prolyl 4-hydroxylase, alpha polypeptide II	2	rno-miR-30a,rno-miR-9
P2RX4	purinergic receptor P2X, ligand-gated ion channel, 4	2	rno-miR-133a,rno-miR-20a
P15RS	regulation of nuclear pre-mRNA domain containing 1A	2	rno-miR-10a-5p,rno-miR-10b
OXR1	oxidation resistance 1	2	rno-miR-20a,rno-miR-137
OSBPL7	oxysterol binding protein-like 7	2	rno-miR-206,rno-miR-497
ORMDL3	ORM1-like 3 (S. cerevisiae)	2	rno-miR-34a,rno-miR-20a
ONECUT1	one cut homeobox 1	2	rno-miR-9,rno-miR-9
OMG	oligodendrocyte myelin glycoprotein	2	rno-miR-497,rno-miR-30a
OLFM3	olfactomedin 3	2	rno-miR-181b,rno-miR-27a
OGT	O-linked N-acetylglucosamine (GlcNAc) transferase (UDP-N-acetylglucosamine:polypeptide-N-acetylglucosaminyl transferase)	2	rno-miR-103,rno-miR-181b
ODZ2	odz, odd Oz/ten-m homolog 2 (Drosophila)	2	rno-miR-497,rno-miR-10a-5p
OCRL	oculocerebrorenal syndrome of Lowe	2	rno-miR-19a,rno-miR-20a
NUP35	nucleoporin 35kDa	2	rno-miR-20a,rno-miR-301a
NUP210	nucleoporin 210kDa	2	rno-miR-125b-5p,rno-miR-497
NUMBL	numb homolog (Drosophila)-like	2	rno-miR-34a,rno-miR-34a
NTRK3	neurotrophic tyrosine kinase, receptor, type 3	2	rno-miR-142-5p,rno-miR-20a
NTRK2	neurotrophic tyrosine kinase, receptor, type 2	2	rno-miR-17-3p,rno-miR-20a
NTN1	netrin 1	2	rno-miR-27a,rno-let-7a
NTF3	neurotrophin 3	2	rno-miR-221,rno-miR-21
NSMAF	neutral sphingomyelinase (N-SMase) activation associated factor	2	rno-miR-299,rno-miR-92a
NRIP3	nuclear receptor interacting protein 3	2	rno-miR-34a,rno-miR-133a
NRBF2	nuclear receptor binding factor 2	2	rno-miR-301a,rno-miR-27a
NR6A1	nuclear receptor subfamily 6, group A, member 1	2	rno-miR-181b,rno-miR-23b
NR3C1	nuclear receptor subfamily 3, group C, member 1 (glucocorticoid receptor)	2	rno-miR-18a,rno-miR-17-3p
NR2C2	nuclear receptor subfamily 2, group C, member 2	2	rno-miR-10a-5p,rno-miR-20a
NPTX1	neuronal pentraxin I	2	rno-miR-9,rno-miR-148b-3p
NPHP3	nephronophthisis 3 (adolescent)	2	rno-let-7a,rno-miR-92a
NPEPL1	aminopeptidase-like 1	2	rno-miR-148b-3p,rno-miR-301a
NPAS4	neuronal PAS domain protein 4	2	rno-miR-142-5p,rno-miR-335
NOX4	NADPH oxidase 4	2	rno-miR-9,rno-miR-92a
NOPE	immunoglobulin superfamily, DCC subclass, member 4	2	rno-miR-10a-5p,rno-let-7a
NONO	non-POU domain containing, octamer-binding	2	rno-miR-34a,rno-miR-10a-5p
NNAT	neuronatin	2	rno-miR-339-5p,rno-miR-133a
NME7	non-metastatic cells 7, protein expressed in (nucleoside-diphosphate kinase)	2	rno-miR-301a,rno-miR-19a
NLGN1	neuroligin 1	2	rno-miR-190,rno-miR-17-3p
NKX2-2	NK2 homeobox 2	2	rno-miR-133a,rno-miR-30a
NID2	nidogen 2 (osteonidogen)	2	rno-miR-9,rno-let-7a
NFIA	nuclear factor I/A	2	rno-miR-103,rno-miR-92a
NFATC1	nuclear factor of activated T-cells, cytoplasmic, calcineurin-dependent 1	2	rno-miR-135a,rno-miR-137
NEUROG1	neurogenin 1	2	rno-miR-301a,rno-miR-19a
NEDD9	neural precursor cell expressed, developmentally down-regulated 9	2	rno-miR-18a,rno-miR-103
NEDD4L	neural precursor cell expressed, developmentally down-regulated 4-like	2	rno-miR-30a,rno-miR-20a
NDRG4	NDRG family member 4	2	rno-miR-34a,rno-miR-135a
NDFIP2	Nedd4 family interacting protein 2	2	rno-miR-19a,rno-miR-23b
NCOR2	nuclear receptor co-repressor 2	2	rno-miR-10a-5p,rno-miR-125b-5p
NCOA2	nuclear receptor coactivator 2	2	rno-miR-181b,rno-miR-137
NCK2	NCK adaptor protein 2	2	rno-miR-339-5p,rno-miR-206
NCAN	neurocan	2	rno-miR-125b-5p,rno-miR-218
NBEAL2	neurobeachin-like 2	2	rno-miR-19a,rno-miR-125b-5p
NAV2	neuron navigator 2	2	rno-miR-27a,rno-miR-103
NAPB	N-ethylmaleimide-sensitive factor attachment protein, beta	2	rno-miR-19a,rno-miR-9
NAP1L3	nucleosome assembly protein 1-like 3	2	rno-miR-301a,rno-miR-27a
NAGS	N-acetylglutamate synthase	2	rno-miR-135a,rno-miR-133a
NAGPA	N-acetylglucosamine-1-phosphodiester alpha-N-acetylglucosaminidase	2	rno-miR-30a,rno-miR-26a
MYST2	MYST histone acetyltransferase 2	2	rno-miR-17-3p,rno-miR-142-3p
MYO6	myosin VI	2	rno-miR-23b,rno-miR-125b-5p
MYO1B	myosin IB	2	rno-miR-92a,rno-miR-92a
MYH9	myosin, heavy chain 9, non-muscle	2	rno-miR-9,rno-miR-133a
MYEF2	myelin expression factor 2	2	rno-miR-135a,rno-miR-206
MYCT1	myc target 1	2	rno-miR-23b,rno-miR-20a
MYCBP2	MYC binding protein 2	2	rno-miR-132,rno-miR-92a
MTMR7	myotubularin related protein 7	2	rno-miR-181b,rno-miR-92a
MTMR14	myotubularin related protein 14	2	rno-miR-148b-3p,rno-miR-135a
MTHFD2	methylenetetrahydrofolate dehydrogenase (NADP+ dependent) 2, methenyltetrahydrofolate cyclohydrolase	2	rno-miR-9,rno-miR-9
MTF2	metal response element binding transcription factor 2	2	rno-miR-181b,rno-miR-10a-5p
MSTN	myostatin	2	rno-miR-27a,rno-miR-23b
MST150	MSTP150	2	rno-miR-9,rno-let-7a
MSN	moesin	2	rno-miR-133a,rno-miR-338
MRC2	mannose receptor, C type 2	2	rno-miR-133a,rno-miR-23b
MPPED2	metallophosphoesterase domain containing 2	2	rno-miR-19a,rno-miR-148b-3p
MOBKL2B	MOB1, Mps One Binder kinase activator-like 2B (yeast)	2	rno-miR-497,rno-miR-181b
MMP15	matrix metallopeptidase 15 (membrane-inserted)	2	rno-miR-148b-3p,rno-miR-133a
MLXIP	MLX interacting protein	2	rno-miR-9,rno-miR-30a
MLLT3	myeloid/lymphoid or mixed-lineage leukemia (trithorax homolog, Drosophila); translocated to, 3	2	rno-miR-34a,rno-miR-133a
MLLT10	myeloid/lymphoid or mixed-lineage leukemia (trithorax homolog, Drosophila); translocated to, 10	2	rno-miR-148b-3p,rno-miR-301a
MLF2	myeloid leukemia factor 2	2	rno-miR-125b-5p,rno-miR-497
MKRN1	makorin ring finger protein 1	2	rno-miR-409-5p,rno-miR-20a
MKNK2	MAP kinase interacting serine/threonine kinase 2	2	rno-miR-26a,rno-miR-27a
MIPOL1	mirror-image polydactyly 1	2	rno-miR-497,rno-miR-206
MIER2	mesoderm induction early response 1, family member 2	2	rno-miR-30a,rno-miR-20a
MIDN	midnolin	2	rno-miR-221,rno-miR-20a
MID1IP1	MID1 interacting protein 1 (gastrulation specific G12 homolog (zebrafish))	2	rno-miR-301a,rno-miR-19a
MIB1	mindbomb homolog 1 (Drosophila)	2	rno-miR-125b-5p,rno-let-7a
MGC13057	chromosome 2 open reading frame 88	2	rno-miR-218,rno-miR-9
MGAT3	mannosyl (beta-1,4-)-glycoprotein beta-1,4-N-acetylglucosaminyltransferase	2	rno-miR-324-5p,rno-miR-23b
MGA	MAX gene associated	2	rno-miR-383,rno-miR-9
MFN2	mitofusin 2	2	rno-miR-497,rno-miR-20a
MEX3D	mex-3 homolog D (C. elegans)	2	rno-miR-301a,rno-miR-20a
MEX3A	mex-3 homolog A (C. elegans)	2	rno-miR-221,rno-let-7a
METAP1	methionyl aminopeptidase 1	2	rno-miR-34a,rno-miR-181b
MEPCE	methylphosphate capping enzyme	2	rno-miR-27a,rno-miR-132
MEMO1	mediator of cell motility 1	2	rno-miR-301a,rno-miR-19a
MEF2C	myocyte enhancer factor 2C	2	rno-miR-23b,rno-miR-27a
MED28	mediator complex subunit 28	2	rno-miR-142-5p,rno-miR-132
MED15	mediator complex subunit 15	2	rno-miR-125b-5p,rno-miR-301a
MED13L	mediator complex subunit 13-like	2	rno-miR-19a,rno-miR-26a
MED1	mediator complex subunit 1	2	rno-miR-137,rno-miR-206
MDFI	MyoD family inhibitor	2	rno-miR-23b,rno-miR-27a
MCHR1	melanin-concentrating hormone receptor 1	2	rno-miR-324-5p,rno-miR-206
MBNL2	muscleblind-like 2 (Drosophila)	2	rno-miR-137,rno-miR-181b
MBD5	methyl-CpG binding domain protein 5	2	rno-miR-142-5p,rno-miR-20a
MAT2A	methionine adenosyltransferase II, alpha	2	rno-miR-30a,rno-miR-23b
MASP1	mannan-binding lectin serine peptidase 1 (C4/C2 activating component of Ra-reactive factor)	2	rno-let-7a,rno-miR-125b-5p
MARK1	MAP/microtubule affinity-regulating kinase 1	2	rno-miR-26a,rno-miR-92a
MARCH8	membrane-associated ring finger (C3HC4) 8	2	rno-miR-20a,rno-miR-34a
MARCH6	membrane-associated ring finger (C3HC4) 6	2	rno-miR-30a,rno-miR-9
MARCH4	membrane-associated ring finger (C3HC4) 4	2	rno-miR-30a,rno-miR-497
MAPKBP1	mitogen-activated protein kinase binding protein 1	2	rno-miR-10a-5p,rno-miR-206
MAPKAPK2	mitogen-activated protein kinase-activated protein kinase 2	2	rno-miR-137,rno-miR-9
MAPK4	mitogen-activated protein kinase 4	2	rno-miR-18a,rno-miR-20a
MAPK3	mitogen-activated protein kinase 3	2	rno-miR-206,rno-miR-497
MAPK14	mitogen-activated protein kinase 14	2	rno-miR-19a,rno-miR-125b-5p
MAP7D1	MAP7 domain containing 1	2	rno-miR-18a,rno-miR-383
MAP4K3	mitogen-activated protein kinase kinase kinase kinase 3	2	rno-let-7a,rno-miR-206
MAP3K9	mitogen-activated protein kinase kinase kinase 9	2	rno-miR-148b-3p,rno-miR-20a
MAP3K8	mitogen-activated protein kinase kinase kinase 8	2	rno-miR-20a,rno-miR-299
MAP3K5	mitogen-activated protein kinase kinase kinase 5	2	rno-miR-20a,rno-miR-30a
MAP3K14	mitogen-activated protein kinase kinase kinase 14	2	rno-miR-27a,rno-miR-34a
MAP3K11	mitogen-activated protein kinase kinase kinase 11	2	rno-miR-125b-5p,rno-miR-142-3p
MAP3K10	mitogen-activated protein kinase kinase kinase 10	2	rno-miR-125b-5p,rno-miR-181b
MAP2K1	mitogen-activated protein kinase kinase 1	2	rno-miR-497,rno-miR-34a
MAP2	microtubule-associated protein 2	2	rno-miR-26a,rno-miR-335
MAN1A1	mannosidase, alpha, class 1A, member 1	2	rno-miR-135a,rno-miR-27a
MAMDC2	MAM domain containing 2	2	rno-miR-125b-5p,rno-miR-181b
MAGOHB	mago-nashi homolog B (Drosophila)	2	rno-miR-23b,rno-miR-181b
MAFB	v-maf musculoaponeurotic fibrosarcoma oncogene homolog B (avian)	2	rno-miR-148b-3p,rno-miR-338
MACROD2	MACRO domain containing 2	2	rno-miR-338,rno-miR-17-3p
MACF1	microtubule-actin crosslinking factor 1	2	rno-miR-23b,rno-miR-19a
M6PR	mannose-6-phosphate receptor (cation dependent)	2	rno-miR-23b,rno-miR-125b-5p
LZTS1	leucine zipper, putative tumor suppressor 1	2	rno-miR-135a,rno-miR-135a
LYPD3	LY6/PLAUR domain containing 3	2	rno-miR-27a,rno-miR-148b-3p
LRRTM4	leucine rich repeat transmembrane neuronal 4	2	rno-miR-9,rno-miR-26a
LRRC1	leucine rich repeat containing 1	2	rno-miR-142-3p,rno-miR-218
LRP6	low density lipoprotein receptor-related protein 6	2	rno-miR-497,rno-miR-27a
LRP12	low density lipoprotein-related protein 12	2	rno-miR-142-5p,rno-miR-181b
LRIG2	leucine-rich repeats and immunoglobulin-like domains 2	2	rno-let-7a,rno-miR-497
LRFN2	leucine rich repeat and fibronectin type III domain containing 2	2	rno-miR-125b-5p,rno-miR-30a
LRCH1	leucine-rich repeats and calponin homology (CH) domain containing 1	2	rno-miR-10a-5p,rno-miR-218
LPGAT1	lysophosphatidylglycerol acyltransferase 1	2	rno-miR-20a,rno-miR-30a
LPCAT1	lysophosphatidylcholine acyltransferase 1	2	rno-miR-27a,rno-miR-181b
LPAL2	lipoprotein, Lp(a)-like 2	2	rno-miR-17-3p,rno-miR-17-3p
LONRF2	LON peptidase N-terminal domain and ring finger 2	2	rno-miR-9,rno-miR-181b
LOC26010	viral DNA polymerase-transactivated protein 6	2	rno-miR-103,rno-miR-206
LOC203547	VMA21 vacuolar H+-ATPase homolog (S. cerevisiae)	2	rno-miR-18a,rno-miR-137
LMTK2	lemur tyrosine kinase 2	2	rno-miR-135a,rno-miR-148b-3p
LMBRD2	LMBR1 domain containing 2	2	rno-miR-135a,rno-miR-181b
LMAN2L	lectin, mannose-binding 2-like	2	rno-miR-27a,rno-miR-497
LL22NC03-75B3.6	KIAA1644	2	rno-miR-92a,rno-miR-125b-5p
LITAF	lipopolysaccharide-induced TNF factor	2	rno-miR-27a,rno-miR-497
LIN7C	lin-7 homolog C (C. elegans)	2	rno-miR-30a,rno-miR-206
LIMK1	LIM domain kinase 1	2	rno-miR-27a,rno-miR-20a
LIF	leukemia inhibitory factor (cholinergic differentiation factor)	2	rno-miR-181b,rno-miR-20a
LHX8	LIM homeobox 8	2	rno-miR-30a,rno-miR-20a
LHFPL4	lipoma HMGIC fusion partner-like 4	2	rno-miR-10a-5p,rno-miR-497
LETMD1	LETM1 domain containing 1	2	rno-miR-34a,rno-let-7a
LEF1	lymphoid enhancer-binding factor 1	2	rno-miR-34a,rno-miR-26a
LDLRAP1	low density lipoprotein receptor adaptor protein 1	2	rno-miR-20a,rno-miR-9
LDB2	LIM domain binding 2	2	rno-miR-142-5p,rno-miR-135a
LCORL	ligand dependent nuclear receptor corepressor-like	2	rno-miR-339-5p,rno-miR-218
LCOR	ligand dependent nuclear receptor corepressor	2	rno-miR-103,rno-miR-92a
LBA1	lupus brain antigen 1	2	rno-miR-34a,rno-miR-497
LASP1	LIM and SH3 protein 1	2	rno-miR-218,rno-miR-133a
LARP5	La ribonucleoprotein domain family, member 4B	2	rno-miR-218,rno-miR-26a
LARGE	like-glycosyltransferase	2	rno-miR-30a,rno-miR-132
LAMP1	lysosomal-associated membrane protein 1	2	rno-miR-23b,rno-miR-9
L2HGDH	L-2-hydroxyglutarate dehydrogenase	2	rno-miR-27a,rno-miR-299
KSR1	kinase suppressor of ras 1	2	rno-miR-30a,rno-miR-378
KRTAP11-1	keratin associated protein 11-1	2	rno-miR-103,rno-miR-497
KRAS	v-Ki-ras2 Kirsten rat sarcoma viral oncogene homolog	2	rno-miR-19a,rno-miR-30a
KPNA4	karyopherin alpha 4 (importin alpha 3)	2	rno-miR-23b,rno-miR-103
KLHL5	kelch-like 5 (Drosophila)	2	rno-miR-181b,rno-miR-23b
KLHL14	kelch-like 14 (Drosophila)	2	rno-miR-142-5p,rno-miR-92a
KLF9	Kruppel-like factor 9	2	rno-let-7a,rno-miR-218
KIF21B	kinesin family member 21B	2	rno-miR-218,rno-miR-409-5p
KIF21A	kinesin family member 21A	2	rno-miR-497,rno-miR-103
KIF1B	kinesin family member 1B	2	rno-miR-409-5p,rno-miR-339-5p
KIAA1967	KIAA1967	2	rno-miR-9,rno-miR-299
KIAA1787	neuralized homolog 4 (Drosophila)	2	rno-miR-27a,rno-miR-148b-3p
KIAA1632	KIAA1632	2	rno-miR-30a,rno-miR-92a
KIAA1539	KIAA1539	2	rno-let-7a,rno-miR-26a
KIAA1467	KIAA1467	2	rno-miR-23b,rno-miR-23b
KIAA1305	KIAA1305	2	rno-miR-497,rno-let-7a
KIAA1267	KIAA1267	2	rno-miR-218,rno-miR-221
KIAA1109	KIAA1109	2	rno-miR-92a,rno-miR-27a
KIAA1033	KIAA1033	2	rno-miR-135a,rno-miR-103
KIAA0907	KIAA0907	2	rno-miR-19a,rno-miR-137
[truncated: 2,900 more rows]
