# Supplementary material for: Dynamic Changes in the MicroRNA Expression Profile Reveal Multiple Regulatory Mechanisms in the Spinal Nerve Ligation Model of Neuropathic Pain
Source: PLoS One. 2011 Mar 14;6(3):e17670. doi: 10.1371/journal.pone.0017670 (PMC3056716; doi:10.1371/journal.pone.0017670)
Supplement: Table S8 — Complete list of rank normalized C T values for the 63-set miRNAs for all samples. (XLS) [file pone.0017670.s010.xls]

## Sheet: Supp_Table_deltaCt_donor-level
miRNA	Model	Rat_ID	Rank-normalized-Ct for L4_Con	Rank-normalized-Ct for L4_Ipsi	Rank-normalized-Ct for L5_Con	Rank-normalized-Ct for L5_Ipsi
hsa-miR-221	SHAM	1	29.1829	29.4968	29.8228	30.5338
hsa-miR-221	SHAM	14	29.2679	29.5956	29.9785	29.5877
hsa-miR-221	SHAM	17	28.9281	29.5667	30.1867	29.8942
hsa-miR-221	SHAM	22	28.8621	29.803	30.0753	29.7039
hsa-miR-221	SHAM	23	29.4921	29.6259	30.0747	29.7502
hsa-miR-221	SNL	4	29.2746	39.2226	30.2388	30.3862
hsa-miR-221	SNL	8	28.9968	39.2181	30.6407	30.9692
hsa-miR-221	SNL	9	29.6157	39.1197	30.3788	30.9903
hsa-miR-221	SNL	18	29.4354	39.156	30.5848	30.9922
hsa-miR-221	SNL	48	29.388	39.2354	30.8994	31.1785
hsa-miR-34a	SHAM	1	28.9386	29.7996	29.8208	30.1497
hsa-miR-34a	SHAM	14	28.7261	29.2545	29.5719	29.4833
hsa-miR-34a	SHAM	17	28.9865	29.6015	29.5426	29.6098
hsa-miR-34a	SHAM	22	28.9381	29.4184	29.2303	29.7046
hsa-miR-34a	SHAM	23	28.883	29.2982	29.3979	30.3428
hsa-miR-34a	SNL	4	28.9006	39.2226	29.8665	32.9159
hsa-miR-34a	SNL	8	28.7811	39.2181	29.8305	33.182
hsa-miR-34a	SNL	9	28.947	39.1197	29.6957	32.8118
hsa-miR-34a	SNL	18	29.1248	34.0373	29.6007	34.5983
hsa-miR-34a	SNL	48	28.8834	39.2354	29.5924	34.5716
hsa-let-7a	SHAM	1	27.3179	27.7684	27.0782	27.7791
hsa-let-7a	SHAM	14	27.3388	27.3895	27.1922	28.1659
hsa-let-7a	SHAM	17	27.2637	27.8036	27.0625	27.2296
hsa-let-7a	SHAM	22	27.4344	27.5662	26.9755	27.2831
hsa-let-7a	SHAM	23	27.3652	27.8125	27.1446	27.2599
hsa-let-7a	SNL	4	27.7289	39.2226	27.0489	30.5731
hsa-let-7a	SNL	8	27.6584	35.5915	27.3137	30.408
hsa-let-7a	SNL	9	27.7442	35.7496	27.1227	30.6694
hsa-let-7a	SNL	18	27.5346	36.9499	27.2334	30.4901
hsa-let-7a	SNL	48	27.8073	35.1831	27.2082	30.212
hsa-miR-21	SHAM	1	27.6516	28.1448	28.0873	28.1354
hsa-miR-21	SHAM	14	27.5779	28.0003	27.8909	27.9587
hsa-miR-21	SHAM	17	27.5659	28.0001	28.0262	28.1077
hsa-miR-21	SHAM	22	27.506	28.0307	27.9715	27.979
hsa-miR-21	SHAM	23	27.5704	27.9338	28.0117	27.6879
hsa-miR-21	SNL	4	27.6158	35.296	27.8095	29.028
hsa-miR-21	SNL	8	27.5992	32.8322	28.1964	29.5539
hsa-miR-21	SNL	9	27.6574	39.1197	28.2166	29.2871
hsa-miR-21	SNL	18	27.69	34.5205	28.1893	29.0587
hsa-miR-21	SNL	48	27.5256	39.2354	28.0999	29.2767
hsa-let-7e	SHAM	1	30.6688	32.0172	30.9291	31.8315
hsa-let-7e	SHAM	14	30.7487	30.7489	31.2933	32.0148
hsa-let-7e	SHAM	17	30.8883	31.0557	31.0976	30.7733
hsa-let-7e	SHAM	22	30.095	31.3734	31.0942	30.4895
hsa-let-7e	SHAM	23	30.8101	30.8712	30.7099	30.6858
hsa-let-7e	SNL	4	31.1338	39.2226	31.0001	34.695
hsa-let-7e	SNL	8	30.3313	39.2181	30.7908	33.6074
hsa-let-7e	SNL	9	30.3809	39.1197	30.8661	38.7444
hsa-let-7e	SNL	18	30.7975	39.156	30.6297	35.0539
hsa-let-7e	SNL	48	31.311	39.2354	30.4767	34.1654
hsa-miR-10b	SHAM	1	28.9597	29.2828	28.8598	29.2139
hsa-miR-10b	SHAM	14	28.6787	29.2298	28.9354	29.329
hsa-miR-10b	SHAM	17	28.7854	29.4316	28.9032	29.1669
hsa-miR-10b	SHAM	22	28.7548	29.1809	28.6054	29.1225
hsa-miR-10b	SHAM	23	28.9543	29.2807	28.8027	28.9352
hsa-miR-10b	SNL	4	28.8538	34.3557	28.9989	31.7084
hsa-miR-10b	SNL	8	28.8099	39.2181	28.9899	31.9962
hsa-miR-10b	SNL	9	28.8696	36.0105	28.8326	31.649
hsa-miR-10b	SNL	18	28.5198	36.4589	28.4453	32.0738
hsa-miR-10b	SNL	48	28.8564	39.2354	28.4678	31.7096
hsa-let-7d	SHAM	1	27.983	28.4594	28.1519	28.5518
hsa-let-7d	SHAM	14	28.0188	28.2627	28.0518	28.6289
hsa-let-7d	SHAM	17	27.9649	28.4517	28.3336	28.2406
hsa-let-7d	SHAM	22	28.1889	28.6124	28.0512	28.3737
hsa-let-7d	SHAM	23	28.1158	28.7479	28.3024	28.4979
hsa-let-7d	SNL	4	28.3547	33.6388	28.0801	30.422
hsa-let-7d	SNL	8	28.2014	34.4472	28.3662	30.5997
hsa-let-7d	SNL	9	27.9998	39.1197	28.3137	31.1013
hsa-let-7d	SNL	18	27.9551	39.156	28.1954	31.1055
hsa-let-7d	SNL	48	28.1218	34.3593	28.4957	30.9405
hsa-miR-132	SHAM	1	31.3215	30.8896	30.4235	30.1508
hsa-miR-132	SHAM	14	30.9843	31.0075	30.407	29.5667
hsa-miR-132	SHAM	17	30.1631	30.9344	30.4816	29.9203
hsa-miR-132	SHAM	22	30.2935	30.8843	29.872	30.0838
hsa-miR-132	SHAM	23	30.9161	30.3808	29.776	29.9101
hsa-miR-132	SNL	4	30.8353	39.2226	30.6665	31.3242
hsa-miR-132	SNL	8	30.2439	39.2181	30.7839	32.1907
hsa-miR-132	SNL	9	31.022	39.1197	30.2508	32.6759
hsa-miR-132	SNL	18	31.7979	38.1496	30.7155	30.8044
hsa-miR-132	SNL	48	31.6909	39.2354	30.8552	32.4561
hsa-miR-93	SHAM	1	26.8891	27.933	27.1883	27.5947
hsa-miR-93	SHAM	14	26.8229	27.252	26.8918	27.1933
hsa-miR-93	SHAM	17	26.84	27.3498	27.2172	27.2998
hsa-miR-93	SHAM	22	26.8158	27.2924	27.3079	27.2062
hsa-miR-93	SHAM	23	27.03	27.2803	26.9388	27.1777
hsa-miR-93	SNL	4	27.135	32.4638	27.226	28.675
hsa-miR-93	SNL	8	27.0795	36.3342	27.3908	28.7457
hsa-miR-93	SNL	9	26.8996	32.8106	27.4759	28.5514
hsa-miR-93	SNL	18	26.9424	39.156	27.3063	28.4779
hsa-miR-93	SNL	48	26.9484	32.769	27.4519	28.6794
hsa-miR-378	SHAM	1	30.9764	30.6639	31.3658	31.1221
hsa-miR-378	SHAM	14	30.704	31.0637	30.97	31.3241
hsa-miR-378	SHAM	17	30.295	30.9383	31.3383	30.902
hsa-miR-378	SHAM	22	30.4602	31.3134	30.9521	30.9651
hsa-miR-378	SHAM	23	30.3508	30.8997	31.5477	31.3486
hsa-miR-378	SNL	4	31.0341	39.2226	31.2739	33.1804
hsa-miR-378	SNL	8	30.4378	34.4655	30.7378	32.9209
hsa-miR-378	SNL	9	30.2146	39.1197	31.1511	32.5958
hsa-miR-378	SNL	18	30.6206	39.156	31.813	31.3177
hsa-miR-378	SNL	48	31.2085	39.2354	30.7444	31.914
hsa-miR-20a	SHAM	1	27.1146	27.263	27.2757	27.491
hsa-miR-20a	SHAM	14	26.8675	27.3199	27.3144	27.2756
hsa-miR-20a	SHAM	17	26.7447	27.4449	27.2069	27.0207
hsa-miR-20a	SHAM	22	26.8533	27.2813	27.1335	26.8147
hsa-miR-20a	SHAM	23	26.9869	27.0285	27.0239	27.0872
hsa-miR-20a	SNL	4	27.1238	32.8891	27.2796	27.9483
hsa-miR-20a	SNL	8	27.0052	33.2622	27.4326	27.5596
hsa-miR-20a	SNL	9	27.0957	32.9914	27.6246	27.7221
hsa-miR-20a	SNL	18	26.9982	34.2961	27.4136	27.7094
hsa-miR-20a	SNL	48	27.083	39.2354	27.4791	27.6956
hsa-miR-497	SHAM	1	29.2269	29.723	30.0423	30.1543
hsa-miR-497	SHAM	14	29.7088	29.0634	29.616	30.361
hsa-miR-497	SHAM	17	29.4407	29.8395	30.2133	29.8674
hsa-miR-497	SHAM	22	29.4626	29.4763	29.5283	30.2659
hsa-miR-497	SHAM	23	29.0367	29.6424	30.0896	30.2776
hsa-miR-497	SNL	4	29.8168	39.2226	30.1431	32.3297
hsa-miR-497	SNL	8	29.9798	34.1559	29.9109	33.0942
hsa-miR-497	SNL	9	29.9419	33.1027	29.9241	32.5931
hsa-miR-497	SNL	18	29.9523	39.156	30.033	32.5516
hsa-miR-497	SNL	48	29.9574	39.2354	30.0341	31.4717
hsa-miR-34c	SHAM	1	31.8992	32.6211	33.0618	35.8241
hsa-miR-34c	SHAM	14	31.3583	33.0396	33.4931	34.0288
hsa-miR-34c	SHAM	17	31.8642	32.689	33.2767	32.4066
hsa-miR-34c	SHAM	22	31.7915	32.9255	32.483	32.2025
hsa-miR-34c	SHAM	23	31.5486	31.8054	32.8905	35.1937
hsa-miR-34c	SNL	4	31.7729	39.2226	32.3517	33.9102
hsa-miR-34c	SNL	8	32.1466	39.2181	31.6894	32.8687
hsa-miR-34c	SNL	9	31.4015	39.1197	33.3696	33.1489
hsa-miR-34c	SNL	18	31.7412	39.156	31.9162	34.6758
hsa-miR-34c	SNL	48	31.4265	36.056	32.3521	33.9192
hsa-miR-409-5p	SHAM	1	31.7491	32.3135	31.8025	32.1268
hsa-miR-409-5p	SHAM	14	32.5956	33.0811	32.1745	31.8887
hsa-miR-409-5p	SHAM	17	31.9859	32.0015	31.5354	32.3618
hsa-miR-409-5p	SHAM	22	32.1139	31.9528	31.5154	32.6393
hsa-miR-409-5p	SHAM	23	32.2284	31.7386	32.2077	33.0487
hsa-miR-409-5p	SNL	4	32.0192	39.2226	31.8591	32.0161
hsa-miR-409-5p	SNL	8	30.968	39.2181	31.9403	33.1604
hsa-miR-409-5p	SNL	9	32.1224	39.1197	32.1609	32.6924
hsa-miR-409-5p	SNL	18	31.7153	35.7304	31.5671	34.4585
hsa-miR-409-5p	SNL	48	32.1735	39.2354	32.0274	33.7915
hsa-let-7b	SHAM	1	25.0277	25.6678	24.9716	25.3498
hsa-let-7b	SHAM	14	25.0685	25.4772	24.5752	25.3633
hsa-let-7b	SHAM	17	24.9736	25.3922	24.6809	24.8318
hsa-let-7b	SHAM	22	24.8752	25.3895	24.5386	25.1383
hsa-let-7b	SHAM	23	25.0915	25.5644	24.7034	25.0674
hsa-let-7b	SNL	4	25.141	32.1507	24.7855	27.3793
hsa-let-7b	SNL	8	24.9746	31.6125	24.787	27.2527
hsa-let-7b	SNL	9	24.9939	31.2413	24.9235	27.4718
hsa-let-7b	SNL	18	24.9349	31.1525	24.6944	27.5087
hsa-let-7b	SNL	48	25.0552	31.455	24.8526	27.2721
hsa-miR-10a	SHAM	1	27.18	27.8355	27.5952	27.8856
hsa-miR-10a	SHAM	14	27.0772	27.5464	27.3641	27.7635
hsa-miR-10a	SHAM	17	27.0384	27.7926	27.4261	27.6252
hsa-miR-10a	SHAM	22	27.1576	27.4348	27.3652	27.6107
hsa-miR-10a	SHAM	23	27.174	27.4812	27.4137	27.5641
hsa-miR-10a	SNL	4	26.9151	34.0597	27.5333	29.5226
hsa-miR-10a	SNL	8	27.0389	33.7501	27.4801	29.2682
hsa-miR-10a	SNL	9	27.1617	34.2255	27.5576	30.1289
hsa-miR-10a	SNL	18	27.1126	31.6217	27.5377	29.9153
hsa-miR-10a	SNL	48	27.3559	33.9544	27.4654	30.1052
hsa-let-7c	SHAM	1	24.2584	24.6893	23.9219	24.3733
hsa-let-7c	SHAM	14	24.0067	24.4676	23.9513	24.263
hsa-let-7c	SHAM	17	23.9866	24.5072	23.8269	23.9396
hsa-let-7c	SHAM	22	24.0944	24.5189	23.7043	23.8922
hsa-let-7c	SHAM	23	24.1947	24.3647	23.6733	23.9133
hsa-let-7c	SNL	4	24.23	30.7177	24.1281	26.5007
hsa-let-7c	SNL	8	24.2922	30.2312	24.0131	26.6465
hsa-let-7c	SNL	9	24.2826	30.7142	23.9649	26.7885
hsa-let-7c	SNL	18	24.2166	30.6505	23.812	26.7634
hsa-let-7c	SNL	48	24.3575	30.7366	23.9503	26.6558
hsa-miR-142-3p	SHAM	1	25.6167	25.8574	26.0314	26.1867
hsa-miR-142-3p	SHAM	14	25.6956	25.7094	26.2816	26.5575
hsa-miR-142-3p	SHAM	17	25.6935	26.0128	26.0526	26.1638
hsa-miR-142-3p	SHAM	22	25.676	25.6739	26.1403	25.8199
hsa-miR-142-3p	SHAM	23	25.4641	25.6707	26.1152	26.1207
hsa-miR-142-3p	SNL	4	26.1092	31.9922	26.2758	27.0364
hsa-miR-142-3p	SNL	8	25.9882	31.6548	26.2955	27.3141
hsa-miR-142-3p	SNL	9	26.003	32.1882	26.0154	27.2653
hsa-miR-142-3p	SNL	18	25.9464	32.7402	26.2765	27.1902
hsa-miR-142-3p	SNL	48	25.9944	32.0054	26.3809	27.0684
hsa-miR-135a	SHAM	1	32.0801	32.2066	31.062	32.5872
hsa-miR-135a	SHAM	14	31.8905	31.8722	32.0234	32.1321
hsa-miR-135a	SHAM	17	31.5927	31.8923	32.2221	31.6116
hsa-miR-135a	SHAM	22	31.9066	32.7573	31.2742	32.1577
hsa-miR-135a	SHAM	23	31.5675	32.088	31.8103	32.6974
hsa-miR-135a	SNL	4	31.7044	39.2226	31.4174	39.4676
hsa-miR-135a	SNL	8	32.3634	35.2734	31.2687	34.9081
hsa-miR-135a	SNL	9	31.6592	39.1197	31.6564	34.8071
hsa-miR-135a	SNL	18	32.461	39.156	31.9741	34.1868
hsa-miR-135a	SNL	48	31.4839	37.0993	31.4676	34.0066
hsa-miR-27b	SHAM	1	25.9236	26.5298	26.0794	26.3454
hsa-miR-27b	SHAM	14	26.3449	26.4686	25.9763	26.5266
hsa-miR-27b	SHAM	17	26.2664	26.5236	25.9979	26.7652
hsa-miR-27b	SHAM	22	26.4189	26.6479	25.8406	26.5682
hsa-miR-27b	SHAM	23	26.3639	26.6862	26.0529	26.624
hsa-miR-27b	SNL	4	26.3247	32.349	26.0058	28.6654
hsa-miR-27b	SNL	8	26.097	32.0806	25.981	28.8163
hsa-miR-27b	SNL	9	26.1792	32.4284	25.8629	28.6082
hsa-miR-27b	SNL	18	26.2689	32.0363	25.7943	28.6848
hsa-miR-27b	SNL	48	26.1131	31.3957	25.8549	28.6204
hsa-let-7g	SHAM	1	25.9545	26.1834	25.7668	26.2259
hsa-let-7g	SHAM	14	25.7254	25.988	25.7696	26.3458
hsa-let-7g	SHAM	17	25.6226	26.3354	25.73	25.928
hsa-let-7g	SHAM	22	25.7305	26.1773	25.5769	25.9508
hsa-let-7g	SHAM	23	25.5692	26.0428	25.7789	25.8124
hsa-let-7g	SNL	4	25.7896	30.6678	26.0702	28.3339
hsa-let-7g	SNL	8	25.7862	31.1812	26.021	28.2033
hsa-let-7g	SNL	9	25.8815	31.5239	25.9099	28.4835
hsa-let-7g	SNL	18	25.8021	32.5822	25.7871	28.1642
hsa-let-7g	SNL	48	25.9746	31.5157	26.0085	28.0335
hsa-miR-301	SHAM	1	26.5948	27.0373	27.0256	27.4096
hsa-miR-301	SHAM	14	26.6555	27.1286	27.0277	27.0697
hsa-miR-301	SHAM	17	26.5837	26.9104	27.0113	27.1983
hsa-miR-301	SHAM	22	26.7356	26.8144	27.0494	27.1947
hsa-miR-301	SHAM	23	26.5406	26.8609	26.944	27.2026
hsa-miR-301	SNL	4	26.4203	31.7296	27.1985	27.7878
hsa-miR-301	SNL	8	26.5229	32.6163	27.139	28.0039
hsa-miR-301	SNL	9	26.5135	32.4857	27.1749	28.0304
hsa-miR-301	SNL	18	26.7104	31.7802	27.1076	28.1066
hsa-miR-301	SNL	48	26.7088	31.7699	27.0074	27.7539
hsa-miR-324-5p	SHAM	1	29.1424	30.3759	29.6265	29.7817
hsa-miR-324-5p	SHAM	14	29.1925	29.5441	29.7509	30.109
hsa-miR-324-5p	SHAM	17	29.3766	29.7137	29.5771	29.9961
hsa-miR-324-5p	SHAM	22	29.3204	29.8579	29.4751	29.9598
hsa-miR-324-5p	SHAM	23	29.539	29.9584	29.8657	30.0901
hsa-miR-324-5p	SNL	4	30.0719	35.0852	29.3449	31.0584
hsa-miR-324-5p	SNL	8	29.8825	33.9959	29.5052	31.4858
hsa-miR-324-5p	SNL	9	29.7132	34.2758	29.4804	31.1143
hsa-miR-324-5p	SNL	18	29.9219	33.5484	29.6457	31.7048
hsa-miR-324-5p	SNL	48	29.9733	39.2354	29.8801	32.025
hsa-miR-18a	SHAM	1	33.4528	34.3254	33.5277	32.5434
hsa-miR-18a	SHAM	14	33.1769	34.3289	34.0693	32.7485
hsa-miR-18a	SHAM	17	34.6014	33.4408	35.3795	34.2259
hsa-miR-18a	SHAM	22	32.9977	35.3682	33.7018	37.8013
hsa-miR-18a	SHAM	23	33.7124	33.0362	34.1808	33.1508
hsa-miR-18a	SNL	4	33.2179	39.2226	33.2869	32.7805
hsa-miR-18a	SNL	8	32.9889	39.2181	33.1032	33.255
hsa-miR-18a	SNL	9	32.2345	39.1197	33.7633	35.4781
hsa-miR-18a	SNL	18	32.7292	33.8196	35.9235	40.1652
hsa-miR-18a	SNL	48	33.6693	39.2354	32.6942	34.9805
hsa-miR-133a	SHAM	1	28.5578	28.9504	27.3548	28.0274
hsa-miR-133a	SHAM	14	28.4584	28.9071	27.6309	28.0043
hsa-miR-133a	SHAM	17	28.6557	28.9559	27.5955	28.0494
hsa-miR-133a	SHAM	22	28.7367	29.1757	27.6116	28.1157
hsa-miR-133a	SHAM	23	28.5086	28.9199	27.7506	28.2504
hsa-miR-133a	SNL	4	28.2829	33.2648	27.5214	30.5793
hsa-miR-133a	SNL	8	28.7729	33.1831	27.6423	31.175
hsa-miR-133a	SNL	9	28.8209	32.1061	27.5472	31.3292
hsa-miR-133a	SNL	18	28.6421	33.5588	27.5424	31.1839
hsa-miR-133a	SNL	48	28.8435	34.718	27.5752	31.5072
hsa-miR-20b	SHAM	1	28.9095	29.5547	29.3084	29.3921
hsa-miR-20b	SHAM	14	28.6443	29.2107	29.1447	28.7757
hsa-miR-20b	SHAM	17	28.8141	29.3629	29.1674	28.753
hsa-miR-20b	SHAM	22	28.9852	29.4237	29.0022	29.0473
hsa-miR-20b	SHAM	23	29.0773	29.036	29.0033	29.1231
hsa-miR-20b	SNL	4	28.9712	35.0786	29.4409	29.1722
hsa-miR-20b	SNL	8	28.8311	32.4357	29.136	29.1808
hsa-miR-20b	SNL	9	28.8738	33.7228	29.0453	29.4971
hsa-miR-20b	SNL	18	29.412	33.5266	29.2252	29.1339
hsa-miR-20b	SNL	48	28.5756	31.9744	29.2716	29.7174
hsa-miR-125b	SHAM	1	22.3823	23.2265	22.5469	22.8633
hsa-miR-125b	SHAM	14	22.803	22.9084	22.7154	23.1386
hsa-miR-125b	SHAM	17	22.6625	23.0888	22.7528	23.062
hsa-miR-125b	SHAM	22	22.906	23.1266	22.6515	23.1683
hsa-miR-125b	SHAM	23	22.834	22.951	22.654	23.0917
hsa-miR-125b	SNL	4	22.8798	26.962	22.6236	24.2582
hsa-miR-125b	SNL	8	22.7583	27.0736	22.5958	24.3038
hsa-miR-125b	SNL	9	22.8244	27.1498	22.5917	24.2982
hsa-miR-125b	SNL	18	22.7411	27.1119	22.7299	24.3913
hsa-miR-125b	SNL	48	22.882	27.1737	22.6884	24.3707
hsa-miR-17-3p	SHAM	1	37.7439	35.2459	37.4757	35.5494
hsa-miR-17-3p	SHAM	14	38.7428	36.8329	40.1226	38.67
hsa-miR-17-3p	SHAM	17	35.7232	35.4286	35.9376	37.677
hsa-miR-17-3p	SHAM	22	33.5819	34.9172	36.8112	34.9257
hsa-miR-17-3p	SHAM	23	40.3199	36.0168	34.5114	40.272
hsa-miR-17-3p	SNL	4	36.8743	39.2226	35.1242	39.9592
hsa-miR-17-3p	SNL	8	34.2651	39.2181	38.4784	37.3
hsa-miR-17-3p	SNL	9	35.2991	39.1197	39.7809	40.1902
hsa-miR-17-3p	SNL	18	33.4987	39.156	38.3971	40.1652
hsa-miR-17-3p	SNL	48	35.9458	39.2354	36.6135	40.069
hsa-miR-27a	SHAM	1	24.6104	25.3138	24.8778	24.931
hsa-miR-27a	SHAM	14	24.9727	25.0765	24.8297	25.2862
hsa-miR-27a	SHAM	17	24.9858	25.1465	24.866	25.2383
hsa-miR-27a	SHAM	22	24.7645	25.1215	24.6066	25.3133
hsa-miR-27a	SHAM	23	25.0369	25.361	24.9459	25.328
hsa-miR-27a	SNL	4	24.8997	28.6316	24.7728	25.8321
hsa-miR-27a	SNL	8	24.7543	28.8656	24.8108	25.9156
hsa-miR-27a	SNL	9	24.9459	28.6999	24.6445	26.0414
hsa-miR-27a	SNL	18	24.8535	28.9471	24.6905	25.9681
hsa-miR-27a	SNL	48	24.9399	29.2285	24.8806	26.0854
hsa-miR-148b	SHAM	1	30.1477	30.9508	29.9385	30.3635
hsa-miR-148b	SHAM	14	30.0328	30.3832	30.1163	30.6063
hsa-miR-148b	SHAM	17	30.3218	30.7142	29.9707	30.4137
hsa-miR-148b	SHAM	22	30.3684	30.2763	30.0522	30.1766
hsa-miR-148b	SHAM	23	30.2956	30.4427	29.9712	30.297
hsa-miR-148b	SNL	4	30.2216	33.6998	30.3564	30.9705
hsa-miR-148b	SNL	8	30.1771	34.5565	30.0201	31.1834
hsa-miR-148b	SNL	9	30.1638	34.4733	30.1081	31.2889
hsa-miR-148b	SNL	18	30.4582	34.2946	30.0747	30.9808
hsa-miR-148b	SNL	48	30.0991	33.9336	30.0094	31.3869
hsa-miR-369-5p	SHAM	1	29.9435	30.4661	30.6443	30.2189
hsa-miR-369-5p	SHAM	14	30.2038	30.0933	29.3179	30.5591
hsa-miR-369-5p	SHAM	17	30.4688	29.8943	30.0948	29.905
hsa-miR-369-5p	SHAM	22	30.1084	30.4095	29.9114	29.9787
hsa-miR-369-5p	SHAM	23	30.1872	30.928	29.8188	30.3568
hsa-miR-369-5p	SNL	4	29.9908	33.6063	30.303	31.4004
hsa-miR-369-5p	SNL	8	30.1056	32.5012	30.2028	31.7382
hsa-miR-369-5p	SNL	9	30.1028	35.8529	30.4002	31.4083
hsa-miR-369-5p	SNL	18	30.5565	34.7304	30.3203	31.1545
hsa-miR-369-5p	SNL	48	30.7175	34.5688	29.826	31.7744
hsa-miR-92	SHAM	1	26.1925	26.6884	26.0775	26.1741
hsa-miR-92	SHAM	14	26.2874	26.2923	26.0187	26.1818
hsa-miR-92	SHAM	17	26.2846	26.3248	26.1235	25.9996
hsa-miR-92	SHAM	22	26.2608	26.4676	25.9438	25.8692
hsa-miR-92	SHAM	23	26.3284	26.2037	25.998	26.1759
hsa-miR-92	SNL	4	26.2411	29.7971	26.649	26.794
hsa-miR-92	SNL	8	26.4183	29.9611	26.3677	26.8957
hsa-miR-92	SNL	9	26.159	29.6352	26.6161	26.8555
hsa-miR-92	SNL	18	26.2986	30.5179	26.4748	26.9998
hsa-miR-92	SNL	48	26.2896	29.4753	26.6199	26.8424
hsa-miR-181c	SHAM	1	33.1772	33.4847	33.6527	34.4034
hsa-miR-181c	SHAM	14	33.0231	33.6808	33.5707	34.4211
hsa-miR-181c	SHAM	17	32.9144	33.1159	33.5559	32.942
hsa-miR-181c	SHAM	22	33.0323	33.4904	34.1494	33.1594
hsa-miR-181c	SHAM	23	32.9218	32.7086	33.8692	33.329
hsa-miR-181c	SNL	4	33.1439	39.1148	33.9419	35.0556
hsa-miR-181c	SNL	8	33.7576	36.2162	34.2114	35.1521
hsa-miR-181c	SNL	9	33.0016	35.3697	34.0518	34.892
hsa-miR-181c	SNL	18	33.4767	36.1835	33.7777	35.4383
hsa-miR-181c	SNL	48	33.6826	37.8668	33.7502	35.3029
hsa-miR-100	SHAM	1	25.0731	25.4991	24.5647	25.1486
hsa-miR-100	SHAM	14	25.0593	25.3096	24.9107	25.1863
hsa-miR-100	SHAM	17	25.0447	25.265	25.1369	25.1019
hsa-miR-100	SHAM	22	25.1532	25.2867	25.0018	25.1922
hsa-miR-100	SHAM	23	25.2298	25.2314	25.05	25.1917
hsa-miR-100	SNL	4	25.0864	28.2005	24.8768	25.9473
hsa-miR-100	SNL	8	25.0325	28.3225	24.8262	25.7443
hsa-miR-100	SNL	9	25.1212	28.2743	24.8269	25.9495
hsa-miR-100	SNL	18	25.0384	28.3447	24.8548	25.7543
hsa-miR-100	SNL	48	25.1445	28.6138	24.7833	25.8642
hsa-miR-148a	SHAM	1	28.3768	28.5308	28.0208	28.5822
hsa-miR-148a	SHAM	14	28.1388	28.3934	28.0943	28.1536
hsa-miR-148a	SHAM	17	27.8799	28.2963	28.0317	28.341
hsa-miR-148a	SHAM	22	28.0693	28.6413	27.9785	28.1737
hsa-miR-148a	SHAM	23	28.2836	28.1684	27.8856	28.308
hsa-miR-148a	SNL	4	27.9581	31.0068	27.975	29.7488
hsa-miR-148a	SNL	8	28.0076	30.7699	28.1977	29.7226
hsa-miR-148a	SNL	9	27.9748	31.2765	28.1145	29.8131
hsa-miR-148a	SNL	18	28.133	31.1878	28.0616	29.5484
hsa-miR-148a	SNL	48	27.9935	31.2701	28.1482	29.6683
hsa-miR-383	SHAM	1	29.3145	29.217	28.9545	29.7912
hsa-miR-383	SHAM	14	29.2923	29.2906	29.1576	29.4467
hsa-miR-383	SHAM	17	28.9262	29.058	29.1619	29.8071
hsa-miR-383	SHAM	22	28.8322	29.2807	29.7513	29.6761
hsa-miR-383	SHAM	23	28.7858	29.2909	29.094	30.0309
hsa-miR-383	SNL	4	28.8975	32.0904	29.4261	31.1496
hsa-miR-383	SNL	8	29.1045	32.7912	29.6186	31.0775
hsa-miR-383	SNL	9	29.0833	32.2252	28.981	31.8657
hsa-miR-383	SNL	18	29.0048	31.0235	29.1942	30.8406
hsa-miR-383	SNL	48	28.8831	30.8938	29.2343	30.9983
hsa-miR-9	SHAM	1	25.1536	25.3065	24.9674	25.6307
hsa-miR-9	SHAM	14	24.8102	25.0422	25.7034	25.32
hsa-miR-9	SHAM	17	24.6183	25.1447	25.2869	25.0942
hsa-miR-9	SHAM	22	24.8798	25.417	25.1322	25.1141
hsa-miR-9	SHAM	23	24.7616	24.7956	24.9727	25.1976
hsa-miR-9	SNL	4	24.8308	27.6085	25.3398	27.5305
hsa-miR-9	SNL	8	24.9804	27.6811	25.2344	27.0691
hsa-miR-9	SNL	9	24.9392	27.7234	25.1327	27.2438
hsa-miR-9	SNL	18	24.8803	27.6553	25.3201	27.0322
hsa-miR-9	SNL	48	24.9108	27.8854	25.2674	27.1355
hsa-miR-127	SHAM	1	24.0097	24.6284	24.3285	24.4425
hsa-miR-127	SHAM	14	24.2939	24.4889	24.3878	24.5169
hsa-miR-127	SHAM	17	24.2929	24.6276	24.4263	24.3811
hsa-miR-127	SHAM	22	24.2741	24.5791	24.319	24.469
hsa-miR-127	SHAM	23	24.3686	24.5209	24.4386	24.545
hsa-miR-127	SNL	4	24.3437	26.7989	24.2313	25.0179
hsa-miR-127	SNL	8	24.1939	26.8003	24.2238	24.9679
hsa-miR-127	SNL	9	24.0944	26.7274	24.3576	25.0749
hsa-miR-127	SNL	18	24.1249	26.9471	24.2738	25.1462
hsa-miR-127	SNL	48	24.0956	26.8821	24.1737	25.0414
hsa-miR-26b	SHAM	1	24.3657	24.9251	24.2378	24.5127
hsa-miR-26b	SHAM	14	24.3663	24.7059	24.3072	24.5197
hsa-miR-26b	SHAM	17	24.3962	24.7756	24.2339	24.4134
hsa-miR-26b	SHAM	22	24.5423	24.8953	24.1841	24.5032
hsa-miR-26b	SHAM	23	24.582	24.756	24.3096	24.5845
hsa-miR-26b	SNL	4	24.4434	27.2124	24.2478	25.4196
hsa-miR-26b	SNL	8	24.6561	27.217	24.3208	25.3745
hsa-miR-26b	SNL	9	24.6525	27.0305	24.4962	25.326
hsa-miR-26b	SNL	18	24.6388	27.101	24.2967	25.2863
hsa-miR-26b	SNL	48	24.7131	27.4819	24.3157	25.3002
hsa-miR-30a-5p	SHAM	1	23.8098	24.06	23.6322	23.8083
hsa-miR-30a-5p	SHAM	14	23.8282	23.9306	23.7375	23.9837
hsa-miR-30a-5p	SHAM	17	23.8027	24.109	23.869	23.9286
hsa-miR-30a-5p	SHAM	22	23.8419	24.2053	23.73	23.8325
hsa-miR-30a-5p	SHAM	23	24.1866	24.3403	23.8219	24.1163
hsa-miR-30a-5p	SNL	4	24.2637	26.6491	23.925	24.0263
hsa-miR-30a-5p	SNL	8	24.1589	26.7562	23.9425	24.3298
hsa-miR-30a-5p	SNL	9	24.1077	26.7143	23.8853	24.1982
hsa-miR-30a-5p	SNL	18	24.0927	26.8783	23.8383	24.305
hsa-miR-30a-5p	SNL	48	24.2073	26.6151	23.7036	24.228
hsa-miR-142-5p	SHAM	1	28.4249	29.1846	29.0439	29.1086
hsa-miR-142-5p	SHAM	14	28.6566	28.7971	28.9776	28.9409
hsa-miR-142-5p	SHAM	17	28.5954	29.2439	29.0151	28.5781
hsa-miR-142-5p	SHAM	22	28.3294	29.3955	28.7343	28.9433
hsa-miR-142-5p	SHAM	23	28.7914	28.7459	29.129	28.8977
hsa-miR-142-5p	SNL	4	28.9252	31.5422	29.1977	28.9311
hsa-miR-142-5p	SNL	8	29.2437	31.8636	29.2474	28.9203
hsa-miR-142-5p	SNL	9	28.8751	30.4775	29.0961	29.154
hsa-miR-142-5p	SNL	18	28.9839	30.9613	28.8892	29.3157
hsa-miR-142-5p	SNL	48	28.7837	32.1975	29.1334	29.1257
hsa-miR-30d	SHAM	1	25.5902	26.1535	25.6251	25.795
hsa-miR-30d	SHAM	14	25.7516	25.9856	26.1274	25.4372
hsa-miR-30d	SHAM	17	25.5855	25.9067	25.7783	25.4237
hsa-miR-30d	SHAM	22	25.7322	26.0838	25.8342	25.6652
hsa-miR-30d	SHAM	23	25.7799	25.8543	25.8572	25.6546
hsa-miR-30d	SNL	4	25.6263	28.1431	25.6606	26.0855
hsa-miR-30d	SNL	8	25.7074	27.9414	25.7032	25.876
hsa-miR-30d	SNL	9	25.4991	28.0116	25.614	25.8197
hsa-miR-30d	SNL	18	25.6295	27.9584	40.1019	25.6993
hsa-miR-30d	SNL	48	25.7828	28.2223	25.5707	25.6363
hsa-miR-190	SHAM	1	31.231	31.0431	29.7009	30.8716
hsa-miR-190	SHAM	14	30.4031	30.5411	30.2339	30.8943
hsa-miR-190	SHAM	17	30.1198	30.653	29.5507	30.6699
hsa-miR-190	SHAM	22	30.3901	30.2593	30.0422	30.3258
hsa-miR-190	SHAM	23	29.9767	30.2629	29.5397	30.457
hsa-miR-190	SNL	4	30.3038	33.0407	30.3148	32.2083
hsa-miR-190	SNL	8	30.6667	31.6184	30.1685	32.1572
hsa-miR-190	SNL	9	30.4092	32.1052	29.6774	32.0474
hsa-miR-190	SNL	18	30.6485	32.5456	30.0389	32.1494
hsa-miR-190	SNL	48	29.9105	33.1946	30.1321	32.0974
hsa-miR-19a	SHAM	1	29.6034	29.4689	29.929	29.3712
hsa-miR-19a	SHAM	14	28.6832	29.458	29.6357	29.2569
hsa-miR-19a	SHAM	17	28.8329	29.4413	29.1613	28.8227
hsa-miR-19a	SHAM	22	28.7438	29.3668	29.4246	28.8996
hsa-miR-19a	SHAM	23	28.8931	28.9808	28.6982	28.5831
hsa-miR-19a	SNL	4	28.7866	30.7207	29.174	28.5944
hsa-miR-19a	SNL	8	28.8886	31.0799	29.2451	28.411
hsa-miR-19a	SNL	9	28.6832	30.5935	29.2536	28.5982
hsa-miR-19a	SNL	18	28.798	30.7712	28.9443	28.4027
hsa-miR-19a	SNL	48	28.8214	30.9195	29.4906	28.4705
hsa-miR-23b	SHAM	1	26.9472	27.1934	25.9551	26.548
hsa-miR-23b	SHAM	14	26.8391	27.0986	26.0792	26.7309
hsa-miR-23b	SHAM	17	26.7058	26.9567	26.1236	26.8557
hsa-miR-23b	SHAM	22	26.6825	27.2838	26.001	27.0443
hsa-miR-23b	SHAM	23	27.0206	27.3021	26.203	26.7259
hsa-miR-23b	SNL	4	27.0933	29.1214	26.2052	28.0189
hsa-miR-23b	SNL	8	26.9353	29.1889	26.5603	28.3398
hsa-miR-23b	SNL	9	26.9826	28.7779	26.2633	28.1687
hsa-miR-23b	SNL	18	27.1184	29.4041	25.9973	28.4786
hsa-miR-23b	SNL	48	27.083	28.8046	26.2294	27.8792
hsa-miR-339	SHAM	1	32.603	34.1777	33.4471	32.9744
hsa-miR-339	SHAM	14	32.6823	33.6996	33.0344	33.5235
hsa-miR-339	SHAM	17	32.5301	33.8768	33.148	33.7525
hsa-miR-339	SHAM	22	32.7136	33.6192	33.4314	33.2376
hsa-miR-339	SHAM	23	32.8654	33.518	33.933	33.3617
hsa-miR-339	SNL	4	33.5605	35.6838	32.7488	33.9556
hsa-miR-339	SNL	8	33.6278	35.9785	32.8687	33.954
hsa-miR-339	SNL	9	32.9886	34.7351	32.6442	34.315
hsa-miR-339	SNL	18	33.1751	35.3273	32.8596	34.1339
hsa-miR-339	SNL	48	33.0643	34.482	32.6312	36.3801
hsa-miR-137	SHAM	1	24.2065	24.486	24.0888	24.4848
hsa-miR-137	SHAM	14	24.0904	24.53	24.134	24.4044
hsa-miR-137	SHAM	17	23.9918	24.4441	23.9325	24.1378
hsa-miR-137	SHAM	22	24.0891	24.374	23.9847	24.0433
hsa-miR-137	SHAM	23	24.1768	24.2086	23.8762	24.2495
hsa-miR-137	SNL	4	23.7975	25.6406	24.0382	26.595
hsa-miR-137	SNL	8	23.9948	25.7583	24.0753	26.3811
hsa-miR-137	SNL	9	23.7833	25.7432	24.0925	26.5287
hsa-miR-137	SNL	18	23.9719	25.6951	24.0601	26.4854
hsa-miR-137	SNL	48	23.9266	25.9857	23.9744	26.3039
hsa-miR-181b	SHAM	1	26.8097	27.1556	27.0989	27.0682
hsa-miR-181b	SHAM	14	26.8264	27.087	27.0333	27.6938
hsa-miR-181b	SHAM	17	26.9968	26.8341	26.9339	27.0556
hsa-miR-181b	SHAM	22	26.6814	26.9813	26.7895	27.1686
hsa-miR-181b	SHAM	23	26.8398	27.2709	26.9554	27.1443
hsa-miR-181b	SNL	4	26.9402	29.1002	27.0623	28.1105
hsa-miR-181b	SNL	8	26.6359	28.7498	27.1247	28.0584
hsa-miR-181b	SNL	9	27.0048	28.4989	26.8977	27.9874
hsa-miR-181b	SNL	18	26.8928	28.3681	27.2492	28.1754
hsa-miR-181b	SNL	48	26.6863	28.7917	26.9148	27.8965
hsa-miR-19b	SHAM	1	26.141	26.1057	26.3368	25.7434
hsa-miR-19b	SHAM	14	25.7549	26.0391	26.1277	25.6104
hsa-miR-19b	SHAM	17	25.5862	26.0378	26.1511	25.7851
hsa-miR-19b	SHAM	22	25.7527	26.1929	25.9903	25.5713
hsa-miR-19b	SHAM	23	25.9213	26.0763	25.9425	25.7872
hsa-miR-19b	SNL	4	25.8682	27.4088	26.1748	25.2851
hsa-miR-19b	SNL	8	25.6534	27.7029	26.2256	25.3234
hsa-miR-19b	SNL	9	25.6804	27.8266	26.1239	25.399
hsa-miR-19b	SNL	18	25.6747	27.4713	26.1101	25.2864
hsa-miR-19b	SNL	48	25.7814	27.3933	26.1163	25.4689
hsa-miR-126	SHAM	1	27.2277	27.3333	26.7298	27.0928
hsa-miR-126	SHAM	14	26.8565	27.1388	27.016	27.0103
hsa-miR-126	SHAM	17	26.8969	27.0098	26.7043	26.8831
hsa-miR-126	SHAM	22	26.9466	26.7866	26.8595	26.9329
hsa-miR-126	SHAM	23	26.9203	26.8855	26.6125	26.8107
hsa-miR-126	SNL	4	26.9853	28.7035	27.0926	27.9157
hsa-miR-126	SNL	8	27.036	28.7336	26.8031	27.6643
hsa-miR-126	SNL	9	26.8299	28.6231	26.9545	27.7761
hsa-miR-126	SNL	18	26.9682	28.6753	26.939	27.5851
hsa-miR-126	SNL	48	26.933	28.5628	26.8204	27.558
hsa-miR-218	SHAM	1	25.4213	25.7277	25.8605	25.9639
hsa-miR-218	SHAM	14	25.5801	25.7948	25.5066	25.7345
hsa-miR-218	SHAM	17	25.354	25.7295	26.0213	25.6917
hsa-miR-218	SHAM	22	25.64	25.9081	25.7878	25.6559
hsa-miR-218	SHAM	23	25.5882	25.6448	25.8743	25.8354
hsa-miR-218	SNL	4	25.5226	27.3122	26.1841	26.075
hsa-miR-218	SNL	8	25.633	27.3888	26.1475	26.2812
hsa-miR-218	SNL	9	25.6398	27.0919	26.0584	26.2414
hsa-miR-218	SNL	18	25.4261	27.0261	26.1608	26.2419
hsa-miR-218	SNL	48	25.5581	27.3039	26.0668	26.0386
hsa-miR-181d	SHAM	1	27.7344	28.2645	28.2473	28.2104
hsa-miR-181d	SHAM	14	27.7764	28.1072	28.1587	27.9011
hsa-miR-181d	SHAM	17	27.9863	28.4518	27.8711	27.8523
hsa-miR-181d	SHAM	22	27.5181	27.7724	28.0854	27.8399
hsa-miR-181d	SHAM	23	27.7945	28.1759	28.1467	27.982
hsa-miR-181d	SNL	4	27.8522	29.5649	28.1516	28.5759
hsa-miR-181d	SNL	8	27.8455	28.9574	28.2529	28.4717
hsa-miR-181d	SNL	9	27.3442	29.3603	28.3159	28.5656
hsa-miR-181d	SNL	18	27.8137	29.0256	28.0548	28.6566
hsa-miR-181d	SNL	48	28.0386	29.8708	28.1782	28.3762
hsa-miR-335	SHAM	1	29.1159	29.0734	28.3416	29.1291
hsa-miR-335	SHAM	14	28.7995	29.0085	28.9024	29.1027
hsa-miR-335	SHAM	17	28.5182	29.1212	28.8128	28.7129
hsa-miR-335	SHAM	22	28.7687	29.032	28.5731	28.8475
hsa-miR-335	SHAM	23	28.7782	28.9884	28.5418	28.9598
hsa-miR-335	SNL	4	29.0924	30.4518	28.7023	29.9607
hsa-miR-335	SNL	8	28.9134	30.4229	28.8679	30.3283
hsa-miR-335	SNL	9	28.8441	30.0632	28.8811	30.1002
hsa-miR-335	SNL	18	28.6826	30.635	28.6382	30.0242
hsa-miR-335	SNL	48	29.0436	30.153	28.6591	30.3849
hsa-miR-103	SHAM	1	26.4494	27.0227	26.9512	26.7999
hsa-miR-103	SHAM	14	26.6087	26.7402	26.7889	27.0339
hsa-miR-103	SHAM	17	26.7938	27.0569	26.8134	27.1396
hsa-miR-103	SHAM	22	26.7198	27.0521	26.6525	27.1771
hsa-miR-103	SHAM	23	26.8208	26.9715	26.9307	27.0984
hsa-miR-103	SNL	4	26.9027	28.1664	26.7793	27.5728
hsa-miR-103	SNL	8	26.7239	28.4488	26.6947	27.7571
hsa-miR-103	SNL	9	26.7946	28.0775	26.6594	27.833
hsa-miR-103	SNL	18	26.8027	28.1281	26.6776	27.8896
hsa-miR-103	SNL	48	26.7855	28.2468	26.7862	27.691
hsa-miR-26a	SHAM	1	21.6361	22.1235	21.4666	21.4013
hsa-miR-26a	SHAM	14	21.731	21.9521	21.4849	21.6263
hsa-miR-26a	SHAM	17	21.9117	21.9152	21.4362	21.8488
hsa-miR-26a	SHAM	22	21.8597	22.0253	21.2815	21.6679
hsa-miR-26a	SHAM	23	21.8473	21.9885	21.4229	21.7878
hsa-miR-26a	SNL	4	21.8811	23.2374	21.4346	21.8994
hsa-miR-26a	SNL	8	21.9783	23.384	21.522	22.1417
hsa-miR-26a	SNL	9	21.8669	23.229	21.6521	21.9418
hsa-miR-26a	SNL	18	21.8609	23.4851	21.3336	22.0809
hsa-miR-26a	SNL	48	21.9401	23.2306	21.4405	22.0202
hsa-miR-299-5p	SHAM	1	31.3137	31.2825	31.1272	30.5808
hsa-miR-299-5p	SHAM	14	30.9724	31.0055	31.4417	30.659
hsa-miR-299-5p	SHAM	17	30.6791	31.0172	30.8389	31.1357
hsa-miR-299-5p	SHAM	22	30.7759	30.7052	30.7985	30.3916
hsa-miR-299-5p	SHAM	23	31.2062	30.8136	30.5909	30.7448
hsa-miR-299-5p	SNL	4	30.6494	32.3427	30.7765	31.5609
hsa-miR-299-5p	SNL	8	30.8113	32.6685	30.6594	30.9688
hsa-miR-299-5p	SNL	9	30.8061	31.4381	30.6866	30.7951
hsa-miR-299-5p	SNL	18	30.6402	32.1138	31.0631	31.2144
hsa-miR-299-5p	SNL	48	30.6687	31.9449	30.7543	31.4211
hsa-miR-572	SHAM	1	32.4325	32.9669	32.985	33.1717
hsa-miR-572	SHAM	14	32.2472	32.8348	33.1355	33.2639
hsa-miR-572	SHAM	17	33.0681	32.2468	34.0981	34.0882
hsa-miR-572	SHAM	22	32.3554	32.0615	33.4762	33.442
hsa-miR-572	SHAM	23	32.4785	32.4228	33.3942	33.3551
hsa-miR-572	SNL	4	32.2456	33.0175	32.5251	34.9004
hsa-miR-572	SNL	8	32.1198	33.1686	32.8687	34.4813
hsa-miR-572	SNL	9	32.3877	34.0015	33.5376	34.1949
hsa-miR-572	SNL	18	32.7498	34.9681	33.5225	35.0778
hsa-miR-572	SNL	48	32.4846	33.5888	32.5479	35.0785
hsa-miR-659	SHAM	1	33.0287	33.0951	33.7474	33.7143
hsa-miR-659	SHAM	14	32.8428	33.0386	33.1099	33.9243
hsa-miR-659	SHAM	17	33.3674	32.8568	33.7034	33.9101
hsa-miR-659	SHAM	22	32.8718	32.8239	33.7979	33.7426
hsa-miR-659	SHAM	23	33.0963	33.9162	34.2349	34.0118
hsa-miR-659	SNL	4	33.321	34.2682	33.7643	34.3658
hsa-miR-659	SNL	8	32.9845	33.955	34.1551	34.3887
hsa-miR-659	SNL	9	32.7826	34.242	33.7359	34.4173
hsa-miR-659	SNL	18	32.5566	34.324	33.0774	35.916
hsa-miR-659	SNL	48	32.568	34.0827	33.8133	35.0612
hsa-miR-338	SHAM	1	29.3657	28.6856	28.3072	29.58
hsa-miR-338	SHAM	14	28.6054	29.1363	28.5879	32.5731
hsa-miR-338	SHAM	17	28.2881	28.8649	29.1903	31.8618
hsa-miR-338	SHAM	22	28.6494	29.1082	29.6165	31.8325
hsa-miR-338	SHAM	23	28.4971	28.7639	28.6827	32.7175
hsa-miR-338	SNL	4	28.6358	29.9216	28.8935	31.072
hsa-miR-338	SNL	8	28.605	29.8092	28.5295	29.857
hsa-miR-338	SNL	9	28.6946	30.2097	28.6825	30.1195
hsa-miR-338	SNL	18	28.7544	29.931	28.7604	30.1218
hsa-miR-338	SNL	48	28.7717	29.649	28.4364	30.1751
hsa-miR-486	SHAM	1	28.2612	27.9315	28.0316	27.696
hsa-miR-486	SHAM	14	28.3644	28.5842	28.0253	30.1774
hsa-miR-486	SHAM	17	28.4442	28.5308	28.0569	29.9769
hsa-miR-486	SHAM	22	28.4703	28.0924	27.9036	30.1036
hsa-miR-486	SHAM	23	28.2529	28.1295	28.0529	30.3375
hsa-miR-486	SNL	4	28.9398	27.6814	28.1562	28.637
hsa-miR-486	SNL	8	28.9353	27.9304	27.8876	28.8932
hsa-miR-486	SNL	9	28.851	27.554	28.0113	28.5107
hsa-miR-486	SNL	18	28.7088	28.0976	27.9118	28.7143
hsa-miR-486	SNL	48	28.75	27.694	28.0395	28.6214
hsa-miR-30a-3p	SHAM	1	27.2175	27.7232	27.4317	27.0973
hsa-miR-30a-3p	SHAM	14	27.7348	27.041	27.3537	27.3521
hsa-miR-30a-3p	SHAM	17	27.4519	27.5848	27.7556	27.3884
hsa-miR-30a-3p	SHAM	22	27.3919	27.2777	27.3669	27.0877
hsa-miR-30a-3p	SHAM	23	27.7458	27.4311	27.666	27.1159
hsa-miR-30a-3p	SNL	4	27.9656	26.5419	27.4247	27.0108
hsa-miR-30a-3p	SNL	8	27.9867	26.6336	27.7484	27.0743
hsa-miR-30a-3p	SNL	9	28.0842	26.2837	27.6043	27.026
hsa-miR-30a-3p	SNL	18	27.8358	26.8499	27.456	27.1116
hsa-miR-30a-3p	SNL	48	27.8102	26.653	27.5388	27.0544
hsa-miR-206	SHAM	1	29.2364	28.61	27.6082	27.2043
hsa-miR-206	SHAM	14	29.4551	29.1119	27.8695	27.7278
hsa-miR-206	SHAM	17	29.3024	28.5623	28.0803	27.7007
hsa-miR-206	SHAM	22	29.2462	28.771	27.9228	27.5949
hsa-miR-206	SHAM	23	29.5409	28.469	27.9173	27.4475
hsa-miR-206	SNL	4	29.0543	27.1622	27.814	27.3204
hsa-miR-206	SNL	8	29.2645	27.3494	27.9279	27.5133
hsa-miR-206	SNL	9	29.6323	27.3823	27.9386	27.4627
hsa-miR-206	SNL	18	29.1921	27.179	27.7999	27.7386
hsa-miR-206	SNL	48	29.5273	27.0793	27.9056	27.2479
hsa-miR-133b	SHAM	1	26.781	25.5534	29.4359	26.7784
hsa-miR-133b	SHAM	14	26.4937	25.5232	30.209	26.4912
hsa-miR-133b	SHAM	17	26.4207	25.6329	29.6621	26.5453
hsa-miR-133b	SHAM	22	26.4798	25.5958	29.6663	26.5135
hsa-miR-133b	SHAM	23	26.6079	25.4134	30.0175	26.6376
hsa-miR-133b	SNL	4	26.4762	23.6552	29.2665	25.8519
hsa-miR-133b	SNL	8	26.522	23.6524	30.2158	25.2022
hsa-miR-133b	SNL	9	26.468	23.9026	29.6084	25.2906
hsa-miR-133b	SNL	18	26.4954	23.8137	29.6916	25.3409
hsa-miR-133b	SNL	48	26.3737	23.7322	29.5877	25.2983
