# Supplementary material for: Dynamic Changes in the MicroRNA Expression Profile Reveal Multiple Regulatory Mechanisms in the Spinal Nerve Ligation Model of Neuropathic Pain
Source: PLoS One. 2011 Mar 14;6(3):e17670. doi: 10.1371/journal.pone.0017670 (PMC3056716; doi:10.1371/journal.pone.0017670)
Supplement: Table S10 — siRNA sequences used in screening of predicted target genes. (XLS) [file pone.0017670.s012.xls]

## Sheet: Sheet1
Gene Symbol	Full Gene Name	Entrez Gene ID	siRNA ID	Exon(s) Targeted	siRNA Sequence
Myc	myelocytomatosis oncogene	17869	68392	3	GGUAGUGAUCCUCAAAAAAtt
Myc	myelocytomatosis oncogene	17869	240549	2	CGAGGAAGAGAAUUUCUAUtt
Myc	myelocytomatosis oncogene	17869	240550	3	CCAGAUCCCUGAAUUGGAAtt
Srf	serum response factor	20807	152212	7	GCUGCUUUACUUAAGAGUUtt
Srf	serum response factor	20807	74956	1	GGAAGACGGGCAUCAUGAAtt
Srf	serum response factor	20807	75124	7	GGAGAUGACGUGAAAACAAtt
Tnf	tumor necrosis factor	21926	188363	3,4	CGUCGUAGCAAACCACCAAtt
Tnf	tumor necrosis factor	21926	188364	4	GCCGAUUUGCUAUCUCAUAtt
Tnf	tumor necrosis factor	21926	240560	4	GGGAAUGGGUGUUCAUCCAtt
Akt1	thymoma viral proto-oncogene 1	11651	162428	6	CGAGUUUGAGUACCUGAAAtt
Akt1	thymoma viral proto-oncogene 1	11651	162426	5,6	GCACCGUGUGACCAUGAACtt
Akt1	thymoma viral proto-oncogene 1	11651	65496	4	GGCCCAACACCUUUAUCAUtt
Creb1	cAMP responsive element binding protein 1	12912	66371	5	GGGAAAUCCUUUCAAGGAGtt
Creb1	cAMP responsive element binding protein 1	12912	66277	5	GGAGUCUGUGGAUAGUGUAtt
Creb1	cAMP responsive element binding protein 1	12912	66462	6	GGAUUGAAGAAGAAAAGUCtt
Crk	v-crk sarcoma virus CT10 oncogene homolog (avian)	12928	86609	2	GGCUCCGAAUAGGAGAUCAtt
Crk	v-crk sarcoma virus CT10 oncogene homolog (avian)	12928	162005	3	GCUGGUAAAGGUUACGAAGtt
Crk	v-crk sarcoma virus CT10 oncogene homolog (avian)	12928	86794	3	GGUUACGAAGAUUAAUGUGtt
Akt3	thymoma viral proto-oncogene 3	23797	70322	9	GGUAUUAGAAGAUAAUGACtt
Akt3	thymoma viral proto-oncogene 3	23797	187720	4	GCCUCACAGAUUGAUAAUAtt
Akt3	thymoma viral proto-oncogene 3	23797	187721	13	GGAAGUAGAUUAGAUGGUAtt
