# Supplementary material for: Dynamic Changes in the MicroRNA Expression Profile Reveal Multiple Regulatory Mechanisms in the Spinal Nerve Ligation Model of Neuropathic Pain
Source: PLoS One. 2011 Mar 14;6(3):e17670. doi: 10.1371/journal.pone.0017670 (PMC3056716; doi:10.1371/journal.pone.0017670)
Supplement: Table S11 — Comparison of rat and human miRNAs. (XLS) [file pone.0017670.s013.xls]

## Sheet: Similarity studies
Query	63-set	Hit	QL	ID	total	Percent	miRNA BLAST	Length mismatch		ABI miRNA	ID	total	Percent	Genomic BLAST
hsa-let-7a	63-set	rno-miR-3596a	22	22	22	1	hit	0		hsa-let-7a	22	22	100	hit
hsa-let-7b	63-set	rno-let-7b	22	22	22	1	hit	0		hsa-let-7b	22	22	100	hit
hsa-let-7c	63-set	rno-let-7c	22	22	22	1	hit	0		hsa-let-7c	22	22	100	hit
hsa-let-7d	63-set	rno-let-7d	21	21	21	1	hit	0		hsa-let-7d	21	21	100	hit
hsa-let-7e	63-set	rno-miR-3596c	21	21	21	1	hit	0		hsa-let-7e	21	21	100	hit
hsa-miR-100	63-set	rno-miR-100	22	22	22	1	hit	0		hsa-mir-100	22	22	100	hit
hsa-miR-103	63-set	rno-miR-103	23	23	23	1	hit	0		hsa-mir-103	23	23	100	hit
hsa-miR-10a	63-set	rno-miR-10a-5p	23	23	23	1	hit	0		hsa-mir-10a	23	23	100	hit
hsa-miR-10b	63-set	rno-miR-10b	22	20	20	1	hit	2		hsa-mir-10b	22	22	100	hit
hsa-miR-125b	63-set	rno-miR-3588	22	22	22	1	hit	0		hsa-mir-125b	22	22	100	hit
hsa-miR-126	63-set	rno-miR-126	21	21	21	1	hit	0		hsa-mir-126	21	21	100	hit
hsa-miR-127	63-set	rno-miR-127	22	22	22	1	hit	0		hsa-mir-127	22	22	100	hit
hsa-miR-132	63-set	rno-miR-132	22	22	22	1	hit	0		hsa-mir-132	22	22	100	hit
hsa-miR-133a	63-set	rno-miR-133a	22	22	22	1	hit	0		hsa-mir-133a	22	22	100	hit
hsa-miR-133b	63-set	rno-miR-133b	21	21	21	1	hit	0		hsa-mir-133b	21	21	100	hit
hsa-miR-135a	63-set	rno-miR-135a	23	23	23	1	hit	0		hsa-mir-135a	23	23	100	hit
hsa-miR-137	63-set	rno-miR-137	22	22	22	1	hit	0		hsa-mir-137	22	22	100	hit
hsa-miR-142-3p	63-set	rno-miR-142-3p	23	23	23	1	hit	0		hsa-mir-142-3p	23	23	100	hit
hsa-miR-142-5p	63-set	rno-miR-142-5p	20	20	20	1	hit	0		hsa-mir-142-5p	20	20	100	hit
hsa-miR-148b	63-set	rno-miR-148b-3p	22	22	22	1	hit	0		hsa-mir-148b	22	22	100	hit
hsa-miR-17-3p	63-set	rno-miR-17-1-3p	20	20	20	1	hit	0		hsa-mir-17-3p	20	20	100	hit
hsa-miR-181b	63-set	rno-miR-181b	22	22	22	1	hit	0		hsa-mir-181b	22	22	100	hit
hsa-miR-181c	63-set	rno-miR-181c	22	22	22	1	hit	0		hsa-mir-181c	22	22	100	hit
hsa-miR-181d	63-set	rno-miR-181d	24	23	23	1	hit	1		hsa-mir-181d	24	24	100	hit
hsa-miR-18a	63-set	rno-miR-18a	22	22	22	1	hit	0		hsa-mir-18a	22	22	100	hit
hsa-miR-190	63-set	rno-miR-190	22	22	22	1	hit	0		hsa-mir-190	22	22	100	hit
hsa-miR-19a	63-set	rno-miR-19a	23	23	23	1	hit	0		hsa-mir-19a	23	23	100	hit
hsa-miR-19b	63-set	rno-miR-19b	23	23	23	1	hit	0		hsa-mir-19b	23	23	100	hit
hsa-miR-206	63-set	rno-miR-206	22	22	22	1	hit	0		hsa-mir-206	22	22	100	hit
hsa-miR-20a	63-set	rno-miR-20a	23	23	23	1	hit	0		hsa-mir-20a	23	23	100	hit
hsa-miR-20b	63-set	rno-miR-20b-5p	23	23	23	1	hit	0		hsa-mir-20b	23	23	100	hit
hsa-miR-21	63-set	rno-miR-21	22	22	22	1	hit	0		hsa-mir-21	22	22	100	hit
hsa-miR-218	63-set	rno-miR-218	21	21	21	1	hit	0		hsa-mir-218	21	21	100	hit
hsa-miR-221	63-set	rno-miR-221	23	23	23	1	hit	0		hsa-mir-221	23	23	100	hit
hsa-miR-23b	63-set	rno-miR-23b	21	21	21	1	hit	0		hsa-mir-23b	21	21	100	hit
hsa-miR-26a	63-set	rno-miR-26a	21	21	21	1	hit	0		hsa-mir-26a	21	21	100	hit
hsa-miR-26b	63-set	rno-miR-26b	22	21	21	1	hit	1		hsa-mir-26b	22	22	100	hit
hsa-miR-27a	63-set	rno-miR-27a	21	21	21	1	hit	0		hsa-mir-27a	21	21	100	hit
hsa-miR-27b	63-set	rno-miR-27b	21	21	21	1	hit	0		hsa-mir-27b	21	21	100	hit
hsa-miR-299-5p	63-set	rno-miR-299	22	22	22	1	hit	0		hsa-mir-299-5p	22	22	100	hit
hsa-miR-301	63-set	rno-miR-301a	23	23	23	1	hit	0		hsa-mir-301	23	23	100	hit
hsa-miR-30a-3p	63-set	rno-miR-30aprime	22	22	22	1	hit	0		hsa-mir-30a-3p	22	22	100	hit
hsa-miR-30a-5p	63-set	rno-miR-30a	22	22	22	1	hit	0		hsa-mir-30a-5p	22	22	100	hit
hsa-miR-30d	63-set	rno-miR-30d	22	22	22	1	hit	0		hsa-mir-30d	22	22	100	hit
hsa-miR-324-5p	63-set	rno-miR-324-5p	23	23	23	1	hit	0		hsa-mir-324-5p	23	23	100	hit
hsa-miR-338	63-set	rno-miR-338	23	23	23	1	hit	0		hsa-mir-338	23	23	100	hit
hsa-miR-339	63-set	rno-miR-339-5p	21	21	21	1	hit	0		hsa-mir-339	21	21	100	hit
hsa-miR-34a	63-set	rno-miR-34a	23	22	22	1	hit	1		hsa-mir-34a	23	23	100	hit
hsa-miR-34c	63-set	rno-miR-34c	23	23	23	1	hit	0		hsa-mir-34c	23	23	100	hit
hsa-miR-369-5p	63-set	rno-miR-3578	22	22	22	1	hit	0		hsa-mir-369-5p	22	22	100	hit
hsa-miR-378	63-set	rno-miR-3557-3p	22	22	22	1	hit	0		hsa-mir-378	22	22	100	hit
hsa-miR-409-5p	63-set	rno-miR-409-5p	22	22	22	1	hit	0		hsa-mir-409-5p	22	22	100	hit
hsa-miR-497	63-set	rno-miR-497	21	21	21	1	hit	0		hsa-mir-497	21	21	100	hit
hsa-miR-9	63-set	rno-miR-9	23	23	23	1	hit	0		hsa-mir-9	23	23	100	hit
hsa-miR-92	63-set	rno-miR-92a	21	21	21	1	hit	0		hsa-mir-92	21	21	100	hit
hsa-miR-93	63-set	rno-miR-93	22	22	22	1	hit	0		hsa-mir-93	22	22	100	hit
hsa-miR-335	63-set	rno-miR-335	23	23	23	1	hit	0		hsa-mir-335	no hit	no hit	no hit	no hit
hsa-let-7g	63-set	rno-let-7i	21	16	16	1	no hit	5		hsa-let-7g	no hit	no hit	no hit	no hit
hsa-miR-148a	63-set	rno-miR-148b-3p	22	20	22	0.9	no hit	2		hsa-mir-148a	no hit	no hit	no hit	no hit
hsa-miR-383	63-set	rno-miR-383	22	19	20	0.95	no hit	3		hsa-mir-383	no hit	no hit	no hit	no hit
hsa-miR-486	63-set	no_hit_found	22	no hit	no hit	no hit	no hit	NA!		hsa-mir-486	no hit	no hit	no hit	no hit
hsa-miR-572	63-set	no_hit_found	20	no hit	no hit	no hit	no hit	NA!		hsa-mir-572	no hit	no hit	no hit	no hit
hsa-miR-659	63-set	no_hit_found	22	no hit	no hit	no hit	no hit	NA!		hsa-mir-659	no hit	no hit	no hit	no hit
hsa-let-7f		rno-let-7f	22	22	22	1	hit	0		hsa-let-7f	22	22	100	hit
hsa-miR-101		rno-miR-101a	22	21	21	1	hit	1		hsa-mir-101	22	22	100	hit
hsa-miR-106b		rno-miR-106b	21	21	21	1	hit	0		hsa-mir-106b	21	21	100	hit
hsa-miR-107		rno-miR-107	23	23	23	1	hit	0		hsa-mir-107	23	23	100	hit
hsa-miR-122a		rno-miR-122	23	22	22	1	hit	1		hsa-mir-122a	23	23	100	hit
hsa-miR-124a		rno-miR-124	22	20	20	1	hit	2		hsa-mir-124a	22	22	100	hit
hsa-miR-125a		rno-miR-125a-5p	23	23	23	1	hit	0		hsa-mir-125a	23	23	100	hit
hsa-miR-126minus		rno-miR-126prime	21	21	21	1	hit	0		hsa-mir-126minus	21	21	100	hit
hsa-miR-128b		rno-miR-128	22	21	21	1	hit	1		hsa-mir-128b	22	22	100	hit
hsa-miR-129		rno-miR-129	21	21	21	1	hit	0		hsa-mir-129	21	21	100	hit
hsa-miR-130a		rno-miR-130a	22	22	22	1	hit	0		hsa-mir-130a	22	22	100	hit
hsa-miR-130b		rno-miR-130b	22	22	22	1	hit	0		hsa-mir-130b	22	22	100	hit
hsa-miR-134		rno-miR-134	21	21	21	1	hit	0		hsa-mir-134	21	21	100	hit
hsa-miR-135b		rno-miR-135b	22	22	22	1	hit	0		hsa-mir-135b	22	22	100	hit
hsa-miR-139		rno-miR-139-5p	18	18	18	1	hit	0		hsa-mir-139	18	18	100	hit
hsa-miR-140		rno-miR-140	21	21	21	1	hit	0		hsa-mir-140	21	21	100	hit
hsa-miR-141		rno-miR-141	22	22	22	1	hit	0		hsa-mir-141	22	22	100	hit
hsa-miR-143		rno-miR-143	22	22	22	1	hit	0		hsa-mir-143	22	22	100	hit
hsa-miR-145		rno-miR-145	24	23	23	1	hit	1		hsa-mir-145	24	24	100	hit
hsa-miR-146a		rno-miR-146a	22	22	22	1	hit	0		hsa-mir-146a	22	22	100	hit
hsa-miR-146b		rno-miR-146b	22	22	22	1	hit	0		hsa-mir-146b	22	22	100	hit
hsa-miR-152		rno-miR-152	22	21	21	1	hit	1		hsa-mir-152	22	22	100	hit
hsa-miR-153		rno-miR-153	20	20	20	1	hit	0		hsa-mir-153	20	20	100	hit
hsa-miR-15b		rno-miR-15b	22	22	22	1	hit	0		hsa-mir-15b	22	22	100	hit
hsa-miR-16		rno-miR-16	22	22	22	1	hit	0		hsa-mir-16	22	22	100	hit
hsa-miR-17-5p		rno-miR-17-5p	24	23	23	1	hit	1		hsa-mir-17-5p	24	24	100	hit
hsa-miR-182		rno-miR-182	22	22	22	1	hit	0		hsa-mir-182	22	22	100	hit
hsa-miR-183		rno-miR-3553	23	23	23	1	hit	0		hsa-mir-183	23	23	100	hit
hsa-miR-184		rno-miR-184	22	22	22	1	hit	0		hsa-mir-184	22	22	100	hit
hsa-miR-185		rno-miR-185	18	18	18	1	hit	0		hsa-mir-185	18	18	100	hit
hsa-miR-186		rno-miR-186	23	22	22	1	hit	1		hsa-mir-186	23	23	100	hit
hsa-miR-187		rno-miR-187	21	21	21	1	hit	0		hsa-mir-187	21	21	100	hit
hsa-miR-191		rno-miR-191	22	22	22	1	hit	0		hsa-mir-191	22	22	100	hit
hsa-miR-192		rno-miR-192	21	21	21	1	hit	0		hsa-mir-192	21	21	100	hit
hsa-miR-193a		rno-miR-193	21	21	21	1	hit	0		hsa-mir-193a	21	21	100	hit
hsa-miR-194		rno-miR-194	22	22	22	1	hit	0		hsa-mir-194	22	22	100	hit
hsa-miR-195		rno-miR-195	21	21	21	1	hit	0		hsa-mir-195	21	21	100	hit
hsa-miR-196a		rno-miR-196a	21	21	21	1	hit	0		hsa-mir-196a	21	21	100	hit
hsa-miR-196b		rno-miR-196b	21	21	21	1	hit	0		hsa-mir-196b	21	21	100	hit
hsa-miR-199a		rno-miR-199a-5p	23	23	23	1	hit	0		hsa-mir-199a	23	23	100	hit
hsa-miR-199aminus		rno-miR-199a-3p	22	21	21	1	hit	1		hsa-mir-199aminus	22	22	100	hit
hsa-miR-200a		rno-miR-200a	22	22	22	1	hit	0		hsa-mir-200a	22	22	100	hit
hsa-miR-200aminus		rno-miR-200aprime	22	21	21	1	hit	1		hsa-mir-200aminus	22	22	100	hit
hsa-miR-200b		rno-miR-200b	23	23	23	1	hit	0		hsa-mir-200b	23	23	100	hit
hsa-miR-200c		rno-miR-200c	22	21	21	1	hit	1		hsa-mir-200c	22	22	100	hit
hsa-miR-203		rno-miR-203	22	22	22	1	hit	0		hsa-mir-203	22	22	100	hit
hsa-miR-204		rno-miR-204	22	22	22	1	hit	0		hsa-mir-204	22	22	100	hit
hsa-miR-205		rno-miR-205	22	22	22	1	hit	0		hsa-mir-205	22	22	100	hit
hsa-miR-210		rno-miR-3574	22	22	22	1	hit	0		hsa-mir-210	22	22	100	hit
hsa-miR-213		rno-miR-3570	22	22	22	1	hit	0		hsa-mir-213	22	22	100	hit
hsa-miR-214		rno-miR-214	21	21	21	1	hit	0		hsa-mir-214	21	21	100	hit
hsa-miR-216		rno-miR-216a	21	21	21	1	hit	0		hsa-mir-216	21	21	100	hit
hsa-miR-219		rno-miR-219-5p	21	21	21	1	hit	0		hsa-mir-219	21	21	100	hit
hsa-miR-22		rno-miR-22	22	22	22	1	hit	0		hsa-mir-22	22	22	100	hit
hsa-miR-223		rno-miR-223	21	21	21	1	hit	0		hsa-mir-223	21	21	100	hit
hsa-miR-224		rno-miR-224	23	22	22	1	hit	1		hsa-mir-224	23	23	100	hit
hsa-miR-23a		rno-miR-23a	21	21	21	1	hit	0		hsa-mir-23a	21	21	100	hit
hsa-miR-24		rno-miR-24	22	22	22	1	hit	0		hsa-mir-24	22	22	100	hit
hsa-miR-25		rno-miR-25	22	22	22	1	hit	0		hsa-mir-25	22	22	100	hit
hsa-miR-28		rno-miR-28	22	22	22	1	hit	0		hsa-mir-28	22	22	100	hit
hsa-miR-29a		rno-miR-29a	21	21	21	1	hit	0		hsa-mir-29a	21	21	100	hit
hsa-miR-29c		rno-miR-3556b	20	20	20	1	hit	0		hsa-mir-29c	20	20	100	hit
hsa-miR-30b		rno-miR-30b-5p	22	22	22	1	hit	0		hsa-mir-30b	22	22	100	hit
hsa-miR-30c		rno-miR-30c	23	23	23	1	hit	0		hsa-mir-30c	23	23	100	hit
hsa-miR-30e-3p		rno-miR-30eprime	22	22	22	1	hit	0		hsa-mir-30e-3p	22	22	100	hit
hsa-miR-30e-5p		rno-miR-30e	20	20	20	1	hit	0		hsa-mir-30e-5p	20	20	100	hit
hsa-miR-31		rno-miR-31	21	21	21	1	hit	0		hsa-mir-31	21	21	100	hit
hsa-miR-32		rno-miR-32	21	21	21	1	hit	0		hsa-mir-32	21	21	100	hit
hsa-miR-320		rno-miR-320	23	22	22	1	hit	1		hsa-mir-320	23	23	100	hit
hsa-miR-323		rno-miR-323	22	21	21	1	hit	1		hsa-mir-323	22	22	100	hit
hsa-miR-324-3p		rno-miR-324-3p	22	22	22	1	hit	0		hsa-mir-324-3p	22	22	100	hit
hsa-miR-326		rno-miR-326	20	20	20	1	hit	0		hsa-mir-326	20	20	100	hit
hsa-miR-328		rno-miR-328a	22	22	22	1	hit	0		hsa-mir-328	22	22	100	hit
hsa-miR-33		rno-miR-33	19	19	19	1	hit	0		hsa-mir-33	19	19	100	hit
hsa-miR-331		rno-miR-331	21	21	21	1	hit	0		hsa-mir-331	21	21	100	hit
hsa-miR-342		rno-miR-342-3p	24	23	23	1	hit	1		hsa-mir-342	24	24	100	hit
hsa-miR-361		rno-miR-361	22	22	22	1	hit	0		hsa-mir-361	22	22	100	hit
hsa-miR-363minus		rno-miR-363prime	22	22	22	1	hit	0		hsa-mir-363minus	22	22	100	hit
hsa-miR-365		rno-miR-365	22	22	22	1	hit	0		hsa-mir-365	22	22	100	hit
hsa-miR-369-3p		rno-miR-369-3p	21	21	21	1	hit	0		hsa-mir-369-3p	21	21	100	hit
hsa-miR-375		rno-miR-375	22	22	22	1	hit	0		hsa-mir-375	22	22	100	hit
hsa-miR-376aminus		rno-miR-376aprime	21	21	21	1	hit	0		hsa-mir-376aminus	21	21	100	hit
hsa-miR-379		rno-miR-379	19	19	19	1	hit	0		hsa-mir-379	19	19	100	hit
hsa-miR-380-5p		rno-miR-3579	22	22	22	1	hit	0		hsa-mir-380-5p	22	22	100	hit
hsa-miR-382		rno-miR-382	22	22	22	1	hit	0		hsa-mir-382	22	22	100	hit
hsa-miR-410		rno-miR-410	21	21	21	1	hit	0		hsa-mir-410	21	21	100	hit
hsa-miR-411		rno-miR-411	21	21	21	1	hit	0		hsa-mir-411	21	21	100	hit
hsa-miR-412		rno-miR-412	23	22	22	1	hit	1		hsa-mir-412	23	23	100	hit
hsa-miR-423		rno-miR-423	22	22	22	1	hit	0		hsa-mir-423	22	22	100	hit
hsa-miR-425-5p		rno-miR-425	23	23	23	1	hit	0		hsa-mir-425-5p	23	23	100	hit
hsa-miR-433		rno-miR-433	22	22	22	1	hit	0		hsa-mir-433	22	22	100	hit
hsa-miR-448		rno-miR-448	22	21	21	1	hit	1		hsa-mir-448	22	22	100	hit
hsa-miR-449		rno-miR-449a	22	22	22	1	hit	0		hsa-mir-449	22	22	100	hit
hsa-miR-451		rno-miR-451	23	22	22	1	hit	1		hsa-mir-451	23	23	100	hit
hsa-miR-484		rno-miR-484	22	22	22	1	hit	0		hsa-mir-484	22	22	100	hit
hsa-miR-485-5p		rno-miR-485	22	22	22	1	hit	0		hsa-mir-485-5p	22	22	100	hit
hsa-miR-487b		rno-miR-487b	22	22	22	1	hit	0		hsa-mir-487b	22	22	100	hit
hsa-miR-488		rno-miR-488prime	21	21	21	1	hit	0		hsa-mir-488	21	21	100	hit
hsa-miR-490		rno-miR-490	22	22	22	1	hit	0		hsa-mir-490	22	22	100	hit
hsa-miR-493		rno-miR-493prime	22	22	22	1	hit	0		hsa-mir-493	22	22	100	hit
hsa-miR-494		rno-miR-494	24	23	23	1	hit	1		hsa-mir-494	24	24	100	hit
hsa-miR-496		rno-miR-496	17	17	17	1	hit	0		hsa-mir-496	17	17	100	hit
hsa-miR-505		rno-miR-3589	22	22	22	1	hit	0		hsa-mir-505	22	22	100	hit
hsa-miR-551b		rno-miR-551b	21	21	21	1	hit	0		hsa-mir-551b	21	21	100	hit
hsa-miR-7		rno-miR-7a	22	22	22	1	hit	0		hsa-mir-7	22	22	100	hit
hsa-miR-96		rno-miR-96	22	22	22	1	hit	0		hsa-mir-96	22	22	100	hit
hsa-miR-98		rno-miR-98	22	22	22	1	hit	0		hsa-mir-98	22	22	100	hit
hsa-miR-99a		rno-miR-99a	22	22	22	1	hit	0		hsa-mir-99a	22	22	100	hit
hsa-miR-99b		rno-miR-99b	22	22	22	1	hit	0		hsa-mir-99b	22	22	100	hit
hsa-miR-9minus		rno-miR-9prime	21	21	21	1	hit	0		hsa-mir-9minus	21	21	100	hit
hsa-miR-189		rno-miR-24-1prime	23	22	22	1	no hit	1		hsa-mir-189	23	23	100	hit
hsa-miR-202minus		rno-miR-202	22	19	19	1	no hit	3		hsa-mir-202minus	22	22	100	hit
hsa-miR-208		rno-miR-208	22	18	18	1	no hit	4		hsa-mir-208	22	22	100	hit
hsa-miR-222		rno-miR-222	24	21	21	1	no hit	3		hsa-mir-222	24	24	100	hit
hsa-miR-381		rno-miR-381	22	18	18	1	no hit	4		hsa-mir-381	22	22	100	hit
hsa-miR-422b		rno-miR-3557-5p	22	21	21	1	no hit	1		hsa-mir-422b	22	22	100	hit
hsa-miR-450		rno-miR-450a	22	20	20	1	no hit	2		hsa-mir-450	22	22	100	hit
hsa-miR-485-3p		rno-miR-485prime	22	20	20	1	no hit	2		hsa-mir-485-3p	22	22	100	hit
hsa-miR-542-5p		rno-miR-542-5p	22	21	21	1	no hit	1		hsa-mir-542-5p	22	22	100	hit
hsa-miR-615		no_hit_found	21	no hit	no hit	no hit	no hit	NA!		hsa-mir-615	21	21	100	hit
hsa-miR-652		rno-miR-652	23	21	21	1	no hit	2		hsa-mir-652	23	23	100	hit
hsa-miR-340		rno-miR-340-3p	23	23	23	1	hit	0		hsa-mir-340	16	16	100	no hit
hsa-miR-544		rno-miR-544	20	19	19	1	hit	1		hsa-mir-544	19	19	100	no hit
hsa-miR-1		rno-miR-3571	21	20	21	0.95	no hit	1		hsa-mir-1	18	18	100	no hit
hsa-miR-105		no_hit_found	20	no hit	no hit	no hit	no hit	NA!		hsa-mir-105	17	17	100	no hit
hsa-miR-147		rno-miR-147	20	19	20	0.95	no hit	1		hsa-mir-147	17	17	100	no hit
hsa-miR-149		no_hit_found	22	no hit	no hit	no hit	no hit	NA!		hsa-mir-149	17	17	100	no hit
hsa-miR-151		rno-miR-151prime	22	20	21	0.95	no hit	2		hsa-mir-151	18	18	100	no hit
hsa-miR-155		no_hit_found	22	no hit	no hit	no hit	no hit	NA!		hsa-mir-155	no hit	no hit	no hit	no hit
hsa-miR-15a		rno-miR-15b	22	18	19	0.94	no hit	4		hsa-mir-15a	18	18	100	no hit
hsa-miR-182minus		no_hit_found	21	no hit	no hit	no hit	no hit	NA!		hsa-mir-182minus	17	17	100	no hit
hsa-miR-18b		rno-miR-18a	22	19	19	1	no hit	3		hsa-mir-18b	19	19	100	no hit
hsa-miR-193b		no_hit_found	24	no hit	no hit	no hit	no hit	NA!		hsa-mir-193b	18	18	100	no hit
hsa-miR-197		no_hit_found	22	no hit	no hit	no hit	no hit	NA!		hsa-mir-197	17	17	100	no hit
hsa-miR-198		no_hit_found	19	no hit	no hit	no hit	no hit	NA!		hsa-mir-198	16	16	100	no hit
hsa-miR-199b		no_hit_found	23	no hit	no hit	no hit	no hit	NA!		hsa-mir-199b	18	18	100	no hit
hsa-miR-202		rno-miR-202prime	22	20	21	0.95	no hit	2		hsa-mir-202	21	22	95	no hit
hsa-miR-211		rno-miR-211	22	21	22	0.95	no hit	1		hsa-mir-211	18	18	100	no hit
hsa-miR-215		rno-miR-192	21	18	18	1	no hit	3		hsa-mir-215	18	18	100	no hit
hsa-miR-217		rno-miR-217	24	18	18	1	no hit	6		hsa-mir-217	23	24	95	no hit
hsa-miR-220		no_hit_found	21	no hit	no hit	no hit	no hit	NA!		hsa-mir-220	16	16	100	no hit
hsa-miR-296		no_hit_found	21	no hit	no hit	no hit	no hit	NA!		hsa-mir-296	no hit	no hit	no hit	no hit
hsa-miR-299-3p		rno-miR-299prime	22	20	21	0.95	no hit	2		hsa-mir-299-3p	21	22	95	no hit
hsa-miR-302a		rno-miR-291a-3p	23	11	11	1	no hit	12		hsa-mir-302a	18	18	100	no hit
hsa-miR-302aminus		no_hit_found	22	no hit	no hit	no hit	no hit	NA!		hsa-mir-302aminus	no hit	no hit	no hit	no hit
hsa-miR-302b		rno-miR-291a-3p	23	11	11	1	no hit	12		hsa-mir-302b	17	17	100	no hit
hsa-miR-302bminus		no_hit_found	23	no hit	no hit	no hit	no hit	NA!		hsa-mir-302bminus	18	18	100	no hit
hsa-miR-302c		rno-miR-291a-3p	23	11	11	1	no hit	12		hsa-mir-302c	18	18	100	no hit
hsa-miR-302cminus		no_hit_found	22	no hit	no hit	no hit	no hit	NA!		hsa-mir-302cminus	16	16	100	no hit
hsa-miR-302d		rno-miR-291a-3p	23	11	11	1	no hit	12		hsa-mir-302d	17	17	100	no hit
hsa-miR-325		rno-miR-325-5p	23	21	23	0.91	no hit	2		hsa-mir-325	19	19	100	no hit
hsa-miR-329		no_hit_found	22	no hit	no hit	no hit	no hit	NA!		hsa-mir-329	no hit	no hit	no hit	no hit
hsa-miR-330		rno-miR-330prime	23	22	23	0.95	no hit	1		hsa-mir-330	19	19	100	no hit
hsa-miR-337		rno-miR-337	23	21	21	1	no hit	2		hsa-mir-337	21	21	100	no hit
hsa-miR-345		no_hit_found	21	no hit	no hit	no hit	no hit	NA!		hsa-mir-345	17	17	100	no hit
hsa-miR-34b		rno-miR-34b	23	21	22	0.95	no hit	2		hsa-mir-34b	22	23	95	no hit
hsa-miR-362		rno-miR-362	24	22	22	1	no hit	2		hsa-mir-362	22	22	100	no hit
hsa-miR-367		no_hit_found	22	no hit	no hit	no hit	no hit	NA!		hsa-mir-367	17	17	100	no hit
hsa-miR-368		rno-miR-376c	22	19	20	0.95	no hit	3		hsa-mir-368	21	22	95	no hit
hsa-miR-371		no_hit_found	21	no hit	no hit	no hit	no hit	NA!		hsa-mir-371	20	20	100	no hit
hsa-miR-372		no_hit_found	23	no hit	no hit	no hit	no hit	NA!		hsa-mir-372	17	17	100	no hit
hsa-miR-373		no_hit_found	23	no hit	no hit	no hit	no hit	NA!		hsa-mir-373	16	16	100	no hit
hsa-miR-373minus		no_hit_found	22	no hit	no hit	no hit	no hit	NA!		hsa-mir-373minus	17	17	100	no hit
hsa-miR-374		rno-miR-374	22	20	21	0.95	no hit	2		hsa-mir-374	no hit	no hit	no hit	no hit
hsa-miR-376a		rno-miR-376a	21	17	17	1	no hit	4		hsa-mir-376a	18	18	100	no hit
hsa-miR-376b		rno-miR-3595	22	14	14	1	no hit	8		hsa-mir-376b	17	17	100	no hit
hsa-miR-380-3p		rno-miR-380prime	22	20	21	0.95	no hit	2		hsa-mir-380-3p	21	22	95	no hit
hsa-miR-422a		no_hit_found	22	no hit	no hit	no hit	no hit	NA!		hsa-mir-422a	17	17	100	no hit
hsa-miR-424		rno-miR-322	22	20	20	1	no hit	2		hsa-mir-424	20	20	100	no hit
hsa-miR-425		rno-miR-425prime	21	20	21	0.95	no hit	1		hsa-mir-425	20	21	95	no hit
hsa-miR-429		rno-miR-429	22	16	16	1	no hit	6		hsa-mir-429	20	20	100	no hit
hsa-miR-432		no_hit_found	23	no hit	no hit	no hit	no hit	NA!		hsa-mir-432	21	22	95	no hit
hsa-miR-432minus		no_hit_found	21	no hit	no hit	no hit	no hit	NA!		hsa-mir-432minus	17	17	100	no hit
hsa-miR-449b		rno-miR-449a	22	20	20	1	no hit	2		hsa-mir-449b	20	20	100	no hit
hsa-miR-452		no_hit_found	22	no hit	no hit	no hit	no hit	NA!		hsa-mir-452	20	20	100	no hit
hsa-miR-452minus		no_hit_found	21	no hit	no hit	no hit	no hit	NA!		hsa-mir-452minus	17	17	100	no hit
hsa-miR-453		rno-miR-494prime	22	12	12	1	no hit	10		hsa-mir-453	no hit	no hit	no hit	no hit
hsa-miR-489		rno-miR-489	23	20	21	0.95	no hit	3		hsa-mir-489	20	21	95	no hit
hsa-miR-491		no_hit_found	23	no hit	no hit	no hit	no hit	NA!		hsa-mir-491	17	17	100	no hit
hsa-miR-492		no_hit_found	23	no hit	no hit	no hit	no hit	NA!		hsa-mir-492	17	17	100	no hit
hsa-miR-500		rno-miR-500	22	16	16	1	no hit	6		hsa-mir-500	21	22	95	no hit
hsa-miR-501		rno-miR-501	22	20	20	1	no hit	2		hsa-mir-501	20	20	100	no hit
hsa-miR-502		rno-miR-500prime	21	20	20	1	no hit	1		hsa-mir-502	20	20	100	no hit
hsa-miR-503		rno-miR-503	23	22	23	0.95	no hit	1		hsa-mir-503	22	23	95	no hit
hsa-miR-504		rno-miR-504	21	19	19	1	no hit	2		hsa-mir-504	19	19	100	no hit
hsa-miR-506		rno-miR-880	21	11	11	1	no hit	10		hsa-mir-506	17	17	100	no hit
hsa-miR-507		no_hit_found	21	no hit	no hit	no hit	no hit	NA!		hsa-mir-507	17	17	100	no hit
hsa-miR-508		no_hit_found	23	no hit	no hit	no hit	no hit	NA!		hsa-mir-508	19	19	100	no hit
hsa-miR-509		no_hit_found	23	no hit	no hit	no hit	no hit	NA!		hsa-mir-509	no hit	no hit	no hit	no hit
hsa-miR-510		no_hit_found	23	no hit	no hit	no hit	no hit	NA!		hsa-mir-510	18	18	100	no hit
hsa-miR-511		rno-miR-511	21	13	13	1	no hit	8		hsa-mir-511	19	19	100	no hit
hsa-miR-512-3p		no_hit_found	22	no hit	no hit	no hit	no hit	NA!		hsa-mir-512-3p	18	18	100	no hit
hsa-miR-512-5p		no_hit_found	23	no hit	no hit	no hit	no hit	NA!		hsa-mir-512-5p	no hit	no hit	no hit	no hit
hsa-miR-513		no_hit_found	22	no hit	no hit	no hit	no hit	NA!		hsa-mir-513	17	17	100	no hit
hsa-miR-514		no_hit_found	20	no hit	no hit	no hit	no hit	NA!		hsa-mir-514	18	18	100	no hit
hsa-miR-515-3p		no_hit_found	21	no hit	no hit	no hit	no hit	NA!		hsa-mir-515-3p	17	17	100	no hit
hsa-miR-515-5p		no_hit_found	24	no hit	no hit	no hit	no hit	NA!		hsa-mir-515-5p	18	18	100	no hit
hsa-miR-516-5p		no_hit_found	23	no hit	no hit	no hit	no hit	NA!		hsa-mir-516-5p	18	18	100	no hit
hsa-miR-517a		no_hit_found	23	no hit	no hit	no hit	no hit	NA!		hsa-mir-517a	no hit	no hit	no hit	no hit
hsa-miR-517b		no_hit_found	22	no hit	no hit	no hit	no hit	NA!		hsa-mir-517b	no hit	no hit	no hit	no hit
hsa-miR-517c		no_hit_found	22	no hit	no hit	no hit	no hit	NA!		hsa-mir-517c	18	18	100	no hit
hsa-miR-517minus		no_hit_found	22	no hit	no hit	no hit	no hit	NA!		hsa-mir-517minus	17	17	100	no hit
hsa-miR-518a		no_hit_found	21	no hit	no hit	no hit	no hit	NA!		hsa-mir-518a	no hit	no hit	no hit	no hit
hsa-miR-518b		no_hit_found	22	no hit	no hit	no hit	no hit	NA!		hsa-mir-518b	16	16	100	no hit
hsa-miR-518c		no_hit_found	22	no hit	no hit	no hit	no hit	NA!		hsa-mir-518c	19	19	100	no hit
hsa-miR-518cminus		rno-miR-291a-3p	23	11	11	1	no hit	12		hsa-mir-518cminus	19	19	100	no hit
hsa-miR-518d		no_hit_found	21	no hit	no hit	no hit	no hit	NA!		hsa-mir-518d	16	16	100	no hit
hsa-miR-518e		no_hit_found	22	no hit	no hit	no hit	no hit	NA!		hsa-mir-518e	17	17	100	no hit
hsa-miR-518f		no_hit_found	21	no hit	no hit	no hit	no hit	NA!		hsa-mir-518f	18	18	100	no hit
hsa-miR-519b		rno-miR-291b	23	11	11	1	no hit	12		hsa-mir-519b	18	18	100	no hit
hsa-miR-519c		no_hit_found	22	no hit	no hit	no hit	no hit	NA!		hsa-mir-519c	18	18	100	no hit
hsa-miR-519d		no_hit_found	23	no hit	no hit	no hit	no hit	NA!		hsa-mir-519d	18	18	100	no hit
hsa-miR-519e		no_hit_found	22	no hit	no hit	no hit	no hit	NA!		hsa-mir-519e	18	18	100	no hit
hsa-miR-520a		rno-miR-291a-3p	22	11	11	1	no hit	11		hsa-mir-520a	18	18	100	no hit
hsa-miR-520b		rno-miR-291a-3p	21	11	11	1	no hit	10		hsa-mir-520b	18	18	100	no hit
hsa-miR-520c		rno-miR-291a-3p	23	11	11	1	no hit	12		hsa-mir-520c	18	18	100	no hit
hsa-miR-520d		no_hit_found	23	no hit	no hit	no hit	no hit	NA!		hsa-mir-520d	17	17	100	no hit
hsa-miR-520e		rno-miR-291a-3p	21	11	11	1	no hit	10		hsa-mir-520e	17	17	100	no hit
hsa-miR-520f		no_hit_found	22	no hit	no hit	no hit	no hit	NA!		hsa-mir-520f	18	18	100	no hit
hsa-miR-520g		rno-miR-291a-3p	24	11	11	1	no hit	13		hsa-mir-520g	18	18	100	no hit
hsa-miR-520h		rno-miR-291a-3p	22	11	11	1	no hit	11		hsa-mir-520h	18	18	100	no hit
hsa-miR-521		no_hit_found	22	no hit	no hit	no hit	no hit	NA!		hsa-mir-521	18	18	100	no hit
hsa-miR-522		no_hit_found	23	no hit	no hit	no hit	no hit	NA!		hsa-mir-522	17	17	100	no hit
hsa-miR-523		no_hit_found	21	no hit	no hit	no hit	no hit	NA!		hsa-mir-523	no hit	no hit	no hit	no hit
hsa-miR-524		no_hit_found	21	no hit	no hit	no hit	no hit	NA!		hsa-mir-524	17	17	100	no hit
hsa-miR-526bminus		rno-miR-291a-3p	21	11	11	1	no hit	10		hsa-mir-526bminus	19	19	100	no hit
hsa-miR-532		rno-miR-532-5p	22	19	19	1	no hit	3		hsa-mir-532	19	19	100	no hit
hsa-miR-545		no_hit_found	22	no hit	no hit	no hit	no hit	NA!		hsa-mir-545	21	21	100	no hit
hsa-miR-548a		no_hit_found	22	no hit	no hit	no hit	no hit	NA!		hsa-mir-548a	18	18	100	no hit
hsa-miR-548b		rno-miR-125a-3p	22	11	11	1	no hit	11		hsa-mir-548b	18	18	100	no hit
hsa-miR-548c		no_hit_found	22	no hit	no hit	no hit	no hit	NA!		hsa-mir-548c	18	18	100	no hit
hsa-miR-548d		no_hit_found	22	no hit	no hit	no hit	no hit	NA!		hsa-mir-548d	20	20	100	no hit
hsa-miR-549		no_hit_found	21	no hit	no hit	no hit	no hit	NA!		hsa-mir-549	no hit	no hit	no hit	no hit
hsa-miR-550		no_hit_found	22	no hit	no hit	no hit	no hit	NA!		hsa-mir-550	17	17	100	no hit
hsa-miR-551a		no_hit_found	21	no hit	no hit	no hit	no hit	NA!		hsa-mir-551a	17	17	100	no hit
hsa-miR-552		no_hit_found	21	no hit	no hit	no hit	no hit	NA!		hsa-mir-552	18	18	100	no hit
hsa-miR-553		no_hit_found	21	no hit	no hit	no hit	no hit	NA!		hsa-mir-553	no hit	no hit	no hit	no hit
hsa-miR-554		no_hit_found	21	no hit	no hit	no hit	no hit	NA!		hsa-mir-554	17	17	100	no hit
hsa-miR-555		no_hit_found	21	no hit	no hit	no hit	no hit	NA!		hsa-mir-555	17	17	100	no hit
hsa-miR-556		no_hit_found	20	no hit	no hit	no hit	no hit	NA!		hsa-mir-556	18	18	100	no hit
hsa-miR-558		no_hit_found	19	no hit	no hit	no hit	no hit	NA!		hsa-mir-558	18	18	100	no hit
hsa-miR-562		no_hit_found	20	no hit	no hit	no hit	no hit	NA!		hsa-mir-562	18	18	100	no hit
hsa-miR-563		no_hit_found	19	no hit	no hit	no hit	no hit	NA!		hsa-mir-563	15	15	100	no hit
hsa-miR-564		no_hit_found	19	no hit	no hit	no hit	no hit	NA!		hsa-mir-564	16	16	100	no hit
hsa-miR-565		no_hit_found	22	no hit	no hit	no hit	no hit	NA!		hsa-mir-565	no hit	no hit	no hit	no hit
hsa-miR-566		no_hit_found	19	no hit	no hit	no hit	no hit	NA!		hsa-mir-566	16	16	100	no hit
hsa-miR-569		no_hit_found	21	no hit	no hit	no hit	no hit	NA!		hsa-mir-569	17	17	100	no hit
hsa-miR-570		no_hit_found	22	no hit	no hit	no hit	no hit	NA!		hsa-mir-570	16	16	100	no hit
hsa-miR-575		no_hit_found	19	no hit	no hit	no hit	no hit	NA!		hsa-mir-575	16	16	100	no hit
hsa-miR-576		rno-miR-3576	23	10	10	1	no hit	13		hsa-mir-576	18	18	100	no hit
hsa-miR-578		no_hit_found	21	no hit	no hit	no hit	no hit	NA!		hsa-mir-578	16	16	100	no hit
hsa-miR-579		no_hit_found	23	no hit	no hit	no hit	no hit	NA!		hsa-mir-579	17	17	100	no hit
hsa-miR-580		no_hit_found	22	no hit	no hit	no hit	no hit	NA!		hsa-mir-580	17	17	100	no hit
hsa-miR-585		no_hit_found	19	no hit	no hit	no hit	no hit	NA!		hsa-mir-585	no hit	no hit	no hit	no hit
hsa-miR-586		no_hit_found	22	no hit	no hit	no hit	no hit	NA!		hsa-mir-586	17	17	100	no hit
hsa-miR-587		no_hit_found	21	no hit	no hit	no hit	no hit	NA!		hsa-mir-587	17	17	100	no hit
hsa-miR-588		no_hit_found	21	no hit	no hit	no hit	no hit	NA!		hsa-mir-588	16	16	100	no hit
hsa-miR-589		no_hit_found	24	no hit	no hit	no hit	no hit	NA!		hsa-mir-589	16	16	100	no hit
hsa-miR-591		no_hit_found	20	no hit	no hit	no hit	no hit	NA!		hsa-mir-591	17	17	100	no hit
hsa-miR-593		no_hit_found	25	no hit	no hit	no hit	no hit	NA!		hsa-mir-593	18	18	100	no hit
hsa-miR-594		no_hit_found	25	no hit	no hit	no hit	no hit	NA!		hsa-mir-594	21	22	95	no hit
hsa-miR-596		no_hit_found	21	no hit	no hit	no hit	no hit	NA!		hsa-mir-596	no hit	no hit	no hit	no hit
hsa-miR-597		no_hit_found	22	no hit	no hit	no hit	no hit	NA!		hsa-mir-597	no hit	no hit	no hit	no hit
hsa-miR-599		rno-miR-761	20	11	11	1	no hit	9		hsa-mir-599	17	17	100	no hit
hsa-miR-600		no_hit_found	23	no hit	no hit	no hit	no hit	NA!		hsa-mir-600	18	18	100	no hit
hsa-miR-601		no_hit_found	22	no hit	no hit	no hit	no hit	NA!		hsa-mir-601	16	16	100	no hit
hsa-miR-603		no_hit_found	22	no hit	no hit	no hit	no hit	NA!		hsa-mir-603	18	18	100	no hit
hsa-miR-606		no_hit_found	21	no hit	no hit	no hit	no hit	NA!		hsa-mir-606	19	19	100	no hit
hsa-miR-607		no_hit_found	21	no hit	no hit	no hit	no hit	NA!		hsa-mir-607	17	17	100	no hit
hsa-miR-608		no_hit_found	25	no hit	no hit	no hit	no hit	NA!		hsa-mir-608	18	18	100	no hit
hsa-miR-609		no_hit_found	20	no hit	no hit	no hit	no hit	NA!		hsa-mir-609	18	18	100	no hit
hsa-miR-613		no_hit_found	20	no hit	no hit	no hit	no hit	NA!		hsa-mir-613	19	19	100	no hit
hsa-miR-614		no_hit_found	23	no hit	no hit	no hit	no hit	NA!		hsa-mir-614	17	17	100	no hit
hsa-miR-616		no_hit_found	22	no hit	no hit	no hit	no hit	NA!		hsa-mir-616	19	19	100	no hit
hsa-miR-617		no_hit_found	22	no hit	no hit	no hit	no hit	NA!		hsa-mir-617	18	18	100	no hit
hsa-miR-618		no_hit_found	23	no hit	no hit	no hit	no hit	NA!		hsa-mir-618	18	18	100	no hit
hsa-miR-622		no_hit_found	21	no hit	no hit	no hit	no hit	NA!		hsa-mir-622	17	17	100	no hit
hsa-miR-624		no_hit_found	22	no hit	no hit	no hit	no hit	NA!		hsa-mir-624	16	16	100	no hit
hsa-miR-626		no_hit_found	19	no hit	no hit	no hit	no hit	NA!		hsa-mir-626	17	17	100	no hit
hsa-miR-627		no_hit_found	22	no hit	no hit	no hit	no hit	NA!		hsa-mir-627	17	17	100	no hit
hsa-miR-629		no_hit_found	22	no hit	no hit	no hit	no hit	NA!		hsa-mir-629	16	16	100	no hit
hsa-miR-630		no_hit_found	22	no hit	no hit	no hit	no hit	NA!		hsa-mir-630	17	17	100	no hit
hsa-miR-631		no_hit_found	21	no hit	no hit	no hit	no hit	NA!		hsa-mir-631	20	20	100	no hit
hsa-miR-633		no_hit_found	23	no hit	no hit	no hit	no hit	NA!		hsa-mir-633	18	18	100	no hit
hsa-miR-639		no_hit_found	23	no hit	no hit	no hit	no hit	NA!		hsa-mir-639	16	16	100	no hit
hsa-miR-642		no_hit_found	22	no hit	no hit	no hit	no hit	NA!		hsa-mir-642	20	20	100	no hit
hsa-miR-644		no_hit_found	19	no hit	no hit	no hit	no hit	NA!		hsa-mir-644	18	18	100	no hit
hsa-miR-645		no_hit_found	19	no hit	no hit	no hit	no hit	NA!		hsa-mir-645	15	15	100	no hit
hsa-miR-646		no_hit_found	19	no hit	no hit	no hit	no hit	NA!		hsa-mir-646	18	18	100	no hit
hsa-miR-647		no_hit_found	21	no hit	no hit	no hit	no hit	NA!		hsa-mir-647	18	18	100	no hit
hsa-miR-649		no_hit_found	22	no hit	no hit	no hit	no hit	NA!		hsa-mir-649	20	21	95	no hit
hsa-miR-650		no_hit_found	21	no hit	no hit	no hit	no hit	NA!		hsa-mir-650	17	17	100	no hit
hsa-miR-651		no_hit_found	22	no hit	no hit	no hit	no hit	NA!		hsa-mir-651	no hit	no hit	no hit	no hit
hsa-miR-653		rno-miR-653	21	20	21	0.95	no hit	1		hsa-mir-653	20	21	95	no hit
hsa-miR-654		no_hit_found	22	no hit	no hit	no hit	no hit	NA!		hsa-mir-654	16	16	100	no hit
hsa-miR-656		no_hit_found	21	no hit	no hit	no hit	no hit	NA!		hsa-mir-656	20	21	95	no hit
hsa-miR-657		no_hit_found	23	no hit	no hit	no hit	no hit	NA!		hsa-mir-657	17	17	100	no hit
hsa-miR-658		no_hit_found	25	no hit	no hit	no hit	no hit	NA!		hsa-mir-658	16	16	100	no hit
hsa-miR-660		no_hit_found	22	no hit	no hit	no hit	no hit	NA!		hsa-mir-660	no hit	no hit	no hit	no hit
hsa-miR-661		rno-miR-329prime	24	11	11	1	no hit	13		hsa-mir-661	21	21	100	no hit
hsa-miR-662		no_hit_found	21	no hit	no hit	no hit	no hit	NA!		hsa-mir-662	no hit	no hit	no hit	no hit
hsa-miR-95		rno-miR-325-3p	22	11	11	1	no hit	11		hsa-mir-95	18	18	100	no hit

## Sheet: README
decision logic for "hit" or "no hit"
if query length is identical to alignment length (e.g. query is 22nt and alignment is 22 out of 22), then it is a "hit," regardless of miRNA name
if query length is within two nucleotides of alignment length (e.g. query is 22nt and alignment is 20 out of 22) AND name is same AND percent identity is 100%, then it is a "hit"
Three 63-set miRNAs are highlighted in yellow. Orthologous alignments for those two miRNAs appear below
>hsa-miR-10b MIMAT0000254 UACCCUGUAGAACCGAAUUUGUG
>rno-miR-10b MIMAT0000783 CCCUGUAGAACCGAAUUUGUGU
>hsa-miR-148a MIMAT0000243 UCAGUGCACUACAGAACUUUGU
>rno-miR-148b-3p MIMAT0000579 UCAGUGCAUCACAGAACUUUGU
>hsa-miR-383 MIMAT0000738 AGAUCAGAAGGUGAUUGUGGCU
>rno-miR-383 MIMAT0003114 CAGAUCAGAAGGUGACUGUGG

## Sheet: for VLOOKUP
63 set	for vertical lookup
hsa-let-7a	63-set
hsa-let-7b	63-set
hsa-let-7c	63-set
hsa-let-7d	63-set
hsa-let-7e	63-set
hsa-let-7g	63-set
hsa-miR-100	63-set
hsa-miR-103	63-set
hsa-miR-10a	63-set
hsa-miR-10b	63-set
hsa-miR-125b	63-set
hsa-miR-126	63-set
hsa-miR-127	63-set
hsa-miR-132	63-set
hsa-miR-133a	63-set
hsa-miR-133b	63-set
hsa-miR-135a	63-set
hsa-miR-137	63-set
hsa-miR-142-3p	63-set
hsa-miR-142-5p	63-set
hsa-miR-148a	63-set
hsa-miR-148b	63-set
hsa-miR-17-3p	63-set
hsa-miR-181b	63-set
hsa-miR-181c	63-set
hsa-miR-181d	63-set
hsa-miR-18a	63-set
hsa-miR-190	63-set
hsa-miR-19a	63-set
hsa-miR-19b	63-set
hsa-miR-206	63-set
hsa-miR-20a	63-set
hsa-miR-20b	63-set
hsa-miR-21	63-set
hsa-miR-218	63-set
hsa-miR-221	63-set
hsa-miR-23b	63-set
hsa-miR-26a	63-set
hsa-miR-26b	63-set
hsa-miR-27a	63-set
hsa-miR-27b	63-set
hsa-miR-299-5p	63-set
hsa-miR-301	63-set
hsa-miR-30a-3p	63-set
hsa-miR-30a-5p	63-set
hsa-miR-30d	63-set
hsa-miR-324-5p	63-set
hsa-miR-335	63-set
hsa-miR-338	63-set
hsa-miR-339	63-set
hsa-miR-34a	63-set
hsa-miR-34c	63-set
hsa-miR-369-5p	63-set
hsa-miR-378	63-set
hsa-miR-383	63-set
hsa-miR-409-5p	63-set
hsa-miR-486	63-set
hsa-miR-497	63-set
hsa-miR-572	63-set
hsa-miR-659	63-set
hsa-miR-9	63-set
hsa-miR-92	63-set
hsa-miR-93	63-set
